# Supplementary material for: A new primate from the late Eocene of Vietnam illuminates unexpected strepsirrhine diversity and evolution in Southeast Asia
Source: Sci Rep. 2019 Dec 27;9:19983. doi: 10.1038/s41598-019-56255-8 (PMC6934687; doi:10.1038/s41598-019-56255-8)
Supplement: Supplementary file 2 — Supplemental information 2 [file 41598_2019_56255_MOESM2_ESM.nex]

#NEXUS
BEGIN TAXA;
DIMENSIONS NTAX=123;
TAXLABELS
	'Tupaia glis'
	'Absarokius sp.'
	'Abuqatrania basiodontos'
	'Adapis parisiensis'
	'Aegyptopithecus zeuxis'
	'Afradapis longicristatus'
	'Aframonius dieides'
	'Afrasia djijidae'
	'Afrotarsius spp.'
	'Algeripithecus minutus'
	'Allenopithecus nigroviridis'
	'Alouatta seniculus'
	'Altanius orlovi'
	'Amphipithecus mogaungensis'
	'Anchomomys frontanyensis'
	'Anchomomys gaillardi'
	'Anchomomys milleri'
	'Aotus trivirgatus'
	'Apidium moustafai'
	'Apidium phiomense'
	'Arapahovius gazini'
	'Arctocebus calabarensis'
	'Arsinoea kallimos'
	'Asiadapis cambayensis'
	'Azibius trerki'
	'Bahinia pondaungensis'
	'Bahinia banyueae'
	'Biretia fayumensis'
	'Biretia megalopsis'
	'Branisella boliviana'
	'Bugtilemur mathesoni'
	'Caenopithecus lemuroides'
	'Cantius abditus'
	'Cantius ralstoni'
	'Carpolestes simpsoni'
	'Catopithecus browni'
	'Cheirogaleus major'
	'Darwinius masillae'
	'Djebelemur martinezi'
	'Dolichocebus gaimanensis'
	'Donrussellia provincialis'
	'Dyseolemur pacificus'
	'Eosimias centennicus'
	'Europolemur dunaifi'
	'Europolemur klatti'
	'Galagoides demidoff'
	'Galago moholi'
	'Ganlea megacanina'
	'Gatanthropus micros'
	'Hemiacodon gracilis'
	'Hoanghonius stehlini'
	'Karanisia clarki'
	'Komba spp.'
	'Laomaki yunnanensis'
	'Lemur catta'
	'Leontopithecus rosalia'
	'Lepilemur mustelinus'
	'Leptadapis magnus'
	'Leptadapis priscus'
	'Leptadapis ruetimeyeri'
	'Loris tardigradus'
	'Loveina zephryi'
	'Macrotarsius montanus'
	'Mahgarita stevensi'
	'Marcgodinotius indicus'
	'Masradapis tahai'
	'Mazateronodon endemicus'
	'Mescalerolemur horneri'
	'Microadapis sciureus'
	'Microcebus murinus'
	'Microchoerus erinaceus'
	'Muangthanhinius siami'
	'Myanmarpithecus yarshensis'
	'Nannopithex abderhaldeni'
	'Nannopithex raabi'
	'Necrolemur spp.'
	'Nievesia sossisensis'
	'Nosmips aenigmaticus'
	'Nycticeboides simpsoni'
	'Nycticebus coucang'
	'Oligopithecus rogeri'
	'Oligopithecus savagei'
	'Omomys sp.'
	'Otolemur crassicaudatus'
	'Pan troglodytes'
	'Parapithecus fraasi'
	'Parapithecus grangeri'
	'Perodicticus potto'
	'Phenacopithecus xueshii'
	'Plesiadapis tricuspidens'
	'Plesiolestes problematicus'
	'Plesiopithecus teras'
	'Pondaungia cotteri'
	'Pronycticebus gaudryi'
	'Propithecus spp.'
	'Propliopithecus chirobates'
	'Proteopithecus sylviae'
	'Protoadapis curvicuspidens'
	'Pseudoloris parvulus'
	'Ptilocercus kylin'
	'Purgatorius unio'
	'Qatrania wingi'
	'Rencunius zhoui'
	'Rooneyia viejaensis'
	'Saharagalago misrensis'
	'Saimiri sciureus'
	'Serapia eocaena'
	'Shoshonius cooperi'
	'Siamopithecus eocaenus'
	'Steinius spp.'
	'Taqah propliopithecid'
	'Tarsius bancanus'
	'Tarsius sirindhornae'
	'Teilhardina americana'
	'Teilhardina asiatica'
	'Teilhardina belgica'
	'Tetonius sp.'
	'Varecia variegata'
	'Wadilemur elegans'
	'Washakius insignis'
	'Xanthorhysis tabrumi'
	'Yunnanadapis folivorus'
	'Anthradapis vietnamensis'
	;
ENDBLOCK;
BEGIN CHARACTERS;
DIMENSIONS NCHAR=394;
FORMAT DATATYPE = STANDARD GAP = - MISSING = ? SYMBOLS = "012345678";
CHARLABELS
[1] 'lower incisor number (modified from Ross et al. 1998 character i1)'
[2] 'lower incisor occlusal arrangement (Ross et al. 1998 character i2)'
[3] 'toothcomb (modified from Ross et al. 1998 character i13)'
[4] 'lower i1-2 area relative to lower m1 area (ratio of i1 + i2 area / m1 area) (Ross et al. 1998 character i5)'
[5] 'i1/i2 proportions (Ross et al. 1998 character i6)'
[6] 'i2 cross-sectional shape (ratio of mesiodistal length to buccolingual breadth) (Ross et al. 1998 character i8)'
[7] 'lower incisor crown height (Ross et al. 1998 character i9)'
[8] 'lower incisor root orientation (Ross et al. 1998 character i11)'
[9] 'incisor crown orientation (Ross et al. 1998 character i12)'
[10] 'first lower incisor crown shape (Ross et al. 1998 character i14)'
[11] 'i2 heel development (Ross et al. 1998, character i15)'
[12] 'lower first incisor lingual cingulum (Ross et al. 1998 character i17)'
[13] 'i1 to m1 area (Ross et al. 1998 character i19)'
[14] 'female canine maximum cross-sectional area relative to first lower molar area (Ross et al. 1998 character c1, modified)'
[15] 'canine dimorphism (square root of male lower canine area / square root of female lower canine area) (Ross et al. 1998 character c2)'
[16] 'lower canine cross-sectional shape (Ross et al. 1998 character c3)'
[17] 'orientation of lower canine root'
[18] 'lower canine lingual crest development (Ross et al. 1998 character c4)'
[19] 'lower canine paracristid (Ross et al. 1998 character c5, modified)'
[20] 'lower canine height (Ross et al. 1998 character c6, modified)'
[21] 'p1 presence (Ross et al. 1998 character p1, modified)'
[22] 'p2 roots/presence (Ross et al. 1998 character p3, modified)'
[23] 'p2 metaconid (Ross et al. 1998 character p15)'
[24] 'p2 protoconid height and shape (Ross et al. character p13)'
[25] 'p2 buccal cingulum development (Ross et al. character p28)'
[26] 'p3 paraconid (Ross et al. 1998 character p6, modified)'
[27] 'p3 lingual cingulum'
[28] 'p3 metaconid size (Ross et al. 1998 character p16)'
[29] 'p3 lateral protocristid orientation (Ross et al. 1998, character p22, modified)'
[30] 'p3 roots (Ross et al. 1998 character p4, in part, modified)'
[31] 'p3 root orientation (contains information similar to Ross et al. 1998 character p45)'
[32] 'p3 hypoconid (contains information similar to that of Ross et al. 1998 character p25)'
[33] 'p3 entoconid and lingual talonid crest (Ross et al. 1998 character p19)'
[34] 'p3-4 protoconid height (Ross et al. 1998 character p41)'
[35] 'p3 area/p4 area (Ross et al. 1998 character p42)'
[36] 'p4 root number (Ross et al. 1998 character p4, in part)'
[37] 'p4 metaconid size (Ross et al. 1998 character p17)'
[38] 'spacing of p4 metaconid and protoconid (Ross et al. 1998 character p14)'
[39] 'mesiodistal position of p4 metaconid with respect to protoconid'
[40] 'p4 paraconid size (Ross et al. 1998 character p7, modified)'
[41] 'p4 paraconid position (Ross et al. 1998 character p9)'
[42] 'p4 lateral protocristid morphology (contains information similar to Rp21-42 and Rp23-44)'
[43] 'p4 premetacristid (Ross et al. 1998 character p18, modified)'
[44] 'p4 postprotocristid (Ross et al. 1998 character p36)'
[45] 'p4 postmetacristid (contains information similar to Ross et al. 1998 character p37)'
[46] 'p4 entoconid and lingual talonid crest (Ross et al. 1998 character p20)'
[47] 'height of p4 talonid'
[48] 'p4 cristid obliqua development (Ross et al. 1998 character p11)'
[49] 'position of p4 hypoconid or distal terminus of p4 cristid obliqua (Ross et al. 1998 character p26, modified)'
[50] 'p4 hypocristid shearing development (Ross et al. 1998 character p27)'
[51] 'lower premolar crowding (Ross et al. 1998 character p5)'
[52] 'lower premolar inflation (Ross et al. 1998 character p29)'
[53] 'premolar orientation (Ross et al. 1998 character p33)'
[54] 'p4 exodaenodonty (Ross et al. 1998 character p30)'
[55] 'buccal cingulum on p4 (Ross et al. 1998 character p34)'
[56] 'p4 lingual cingulum'
[57] 'p4 md length/bl width (Ross et al. 1998 character p43)'
[58] 'p4 area relative to m1 area (Ross et al. 1998 character p44)'
[59] 'm1 length/m1 width (Ross et al. 1998 character m55)'
[60] 'm1 area (Ross et al. 1998 character m54)'
[61] 'm1 paraconid size (contains information similar to Ross et al. 1998 character m20)'
[62] 'm1 paraconid position (Ross et al. 1998 character m8)'
[63] 'm1 parastylid (Ross et al. 1998 character m11)'
[64] 'm1 premetacristid (contains information similar to Ross et al. 1998 character m18)'
[65] 'm1 metaconid position (Ross et al. 1998 character m19)'
[66] 'm1 trigonid height (ratio of trigonid height to talonid height) (Ross et al. 1998 character m16)'
[67] 'm1 cristid obliqua orientation (Ross et al. 1998 character m32)'
[68] 'm1 cristid obliqua terminus (Ross et al. 1998 character m34)'
[69] 'hypoconulid position on m1 (contains information similar to Ross et al. 1998 character m30)'
[70] 'm1 hypoconulid size (Ross et al. 1998 character m27)'
[71] 'm1 cristid obliqua development (Ross et al. 1998 character m31, in part)'
[72] 'm1-2 hypocristid development (Ross et al. 1998 character m38)'
[73] 'm1-2 buccal cingulum development (Ross et al. 1998 character m45)'
[74] 'm1-2 talonid -- lingual configuration (Ross et al. 1998 character m40)'
[75] 'm2 paraconid size (contains information similar to Ross et al. 1998 character m20)'
[76] 'm2 paraconid position (Ross et al. 1998 character m9)'
[77] 'm2 trigonid width (ratio of buccolingual breadths of trigonid and talonid) (Ross et al. 1998 character m6)'
[78] 'm2 cristid obliqua orientation (Ross et al. 1998 character m33)'
[79] 'm2 cristid obliqua terminus (Ross et al. 1998 character m35)'
[80] 'm2 cristid obliqua development (Ross et al. 1998 character m31, in part)'
[81] 'position of entoconid relative to hypoconid on m2 (contains information similar to Ross et al. 1998 character m57)'
[82] 'hypoconulid position on m2 (contains information similar to Ross et al.1998 character m30)'
[83] 'm2 hypoconulid size (Ross et al. 1998 character m28)'
[84] 'morphology of distolingual aspect of m2 (contains information similar to Ross et al. 1998 characters m26 and m41)'
[85] 'accessory cusps on distolingual aspect of m2'
[86] 'cusp basal inflation on m1-2 (contains information similar to Ross et al. 1998 character m17 and m44)'
[87] 'm2 length/m3 length (Ross et al. 1998 character m53)'
[88] 'm3 paraconid size'
[89] 'm3 paraconid position (Ross et al. 1998 character m10)'
[90] 'm3 cristid obliqua terminus (Ross et al. 1998 character m36, modified)'
[91] 'm3 trigonid width (based on relative buccolingual breadths) (Ross et al. 1998 character m7)'
[92] 'm3 entoconid'
[93] 'morphology of m3 hypoconulid'
[94] 'position of hypoconulid on m3'
[95] 'm3 hypoconulid (Ross et al. 1998 character m13)'
[96] 'm3 root number (Ross et al. 1998 character m4)'
[97] 'molar centroconids (contains information similar to Ross et al. 1998 character m37)'
[98] 'sulcus between metaconid and protoconid on m1-2 (contains information similar to Ross et al. 1998 character m22 and m23)'
[99] 'lower molar metastylids (Ross et al. 1998 character m12)'
[100] 'molar enamel crenulation (Ross et al. 1998 character m15)'
[101] 'interincisal diastema (RCr42-224)'
[102] 'I1-I2 interstitial contact (RI1-114)'
[103] 'I1/I2 area (RI4-117)'
[104] 'I1-2 lingual cingulum (RI11-124)'
[105] 'I1-I2 buccal cingulum (RI13-126)'
[106] 'I1 occlusal shape (mesiodistal length/buccolingual breadth) (RI6-119)'
[107] 'I1 crown shape (RI8-121)'
[108] 'I1 size (I1 area/M1 area) (RI5-118)'
[109] 'I1 occlusal edge orientation (spatulate incisors only) (RI10-123)'
[110] 'I1 basal lingual cusp (RI12-125)'
[111] 'I2 occlusal shape (mesiodistal length/buccolingual breadth) (RI7-120)'
[112] 'I2-C diastema (RI3-116)'
[113] 'upper incisor number (Y43)'
[114] 'upper canine shape (contains information similar to RC1-127)'
[115] 'rotation of upper canine'
[116] 'C1 mesial groove (females) (RC3-129)'
[117] 'C1 lingual cingulum (RC4-130)'
[118] 'upper canine occlusion (RC2-128)'
[119] 'P1 presence (contains information from Y45)'
[120] 'P2 root number/presence (RP1-131, modified)'
[121] 'P2 occlusal outline (RP6-136)'
[122] 'P2 protocone (RP12-142, modified)'
[123] 'height of P2 relative to P3*'
[124] 'P2 area relative to P3 area (contains information similar to that in RP4-134)'
[125] 'P3 distal crown margin (RP18-148)'
[126] 'P3 protocone (RP9-139, modified)'
[127] 'P3 hypocone (RP13-143, in part)'
[128] 'P3 metacone (RP20-150)'
[129] 'P3 root number (RP2-132)'
[130] 'P4 parastyle (RP15-145, modified)'
[131] 'P4 metastyle (RP16-146, modified)'
[132] 'P3-4 trigon/talon proportions (RP8-138)'
[133] 'P3-4 buccal cingulum development (RP21-151)'
[134] 'upper premolar paraconules (contains information similar to RP14-144)'
[135] 'P4 lingual cingulum (contains information similar to RP19-149)'
[136] 'P4 metacone (RP10-140)'
[137] 'P4 protocone (RP11-141)'
[138] 'P4 hypocone (RP13-143, in part)'
[139] 'P4 pericone'
[140] 'P4 metaconules'
[141] 'P4 postprotocrista (RP17-147, in part)'
[142] 'P4 occlusal outline (RP7-137)'
[143] 'P4 root number (RP3-133)'
[144] 'P4 area/M1 area (RP5-135)'
[145] 'M1 pericone (RM20-170, modified)'
[146] 'M1 area/M2 area (RM4-155)'
[147] 'M1 mesiobuccal fovea delimited by trenchant parahypocrista'
[148] 'M1-2 paraconule size (RM37-180)'
[149] 'M1-2 paraconule position (RM15-165)'
[150] 'M1 hypocone size (RM10-160)'
[151] 'M1-2 hypocone position (RM12-162)'
[152] 'convex distal lobe for M1-2 hypocone'
[153] 'lingual extension of M1 hypocone lobe'
[154] 'M2 prehypocrista development (RM13-163)'
[155] 'M1-2 Nannopithex fold (RM5-156)'
[156] 'M1-2 postprotocrista development (RM18-168)'
[157] 'M1-2 metaconule size (RM16-166)'
[158] 'M1-2 premetaconule cristae (RM27-173)'
[159] 'M1-2 postmetaconule cristae (RM28-174)*'
[160] 'M1-2 lateral posterior transverse crista development (RM19-169)'
[161] 'shape of M2 centrocrista'
[162] 'buccal cingulum on M1-2 (contains information similar to RM24-172)'
[163] 'M1-2 root number (RM1-152)'
[164] 'M2 shape (bl/md) (RM3-154)'
[165] 'M2 pericone'
[166] 'M2 hypocone size (RM11-161)'
[167] 'M2 postmetacrista'
[168] 'M2 buccal expansion of paracone (RM33-177)'
[169] 'M1-3 lingual cingulum development (RM22-171)'
[170] 'M1-3 anterior cingulum (RM44-181)'
[171] 'molar protocone lingual inflation (RM31-176)'
[172] 'M3 metacone (RM34-178)'
[173] 'M3 paraconule (RM30-175)'
[174] 'M3 hypocone (RM36-179)'
[175] 'M3 size relative to M1 (RM46-182)'
[176] 'M3 root number (RM2-153)'
[177] 'mandibular symphyseal fusion (Y57,RCr39-221)'
[178] 'shape of the mandibular angle (Y40)'
[179] 'shape of masseteric fossa'
[180] 'mandibular depth (Y39,RCr45-227)'
[181] 'height of coronoid process relative to condyle (RCr43-225)'
[182] 'condyle height relative to toothrow (RCr44-226)'
[183] 'scapular morphology (mediolateral width/inferosuperior height) (contains information similar to that of Y64)'
[184] 'length of scapular coracoid process (coracoid process length/glenoid fossa height)'
[185] 'relative sizes of infraspinous and supraspinous fossae (Y66)'
[186] 'position of humeral head relative to tubercles'
[187] 'morphology of deltopectoral crest (RH16-247)'
[188] 'shape of intertubercular sulcus (contains information similar to RH15-246)'
[189] 'teres major insertion'
[190] 'supinator crest (Y76, contains information similar to RH13-244)'
[191] 'brachialis flange (RH14-245)'
[192] 'presence/mediolateral position of entepicondylar foramen (Seiffert et al., 2000)'
[193] 'dorsal placement of medial epicondyle (RH9-240)'
[194] 'medial epicondyle size (RH8-239)'
[195] 'dorsoepitrochlear fossa (RH11-242)'
[196] 'shape of humeral trochlea (contains information similar to RH1-232)'
[197] 'relative heights of medial and lateral edges of the humeral trochlea (RH2-233)'
[198] 'shape of dorsal aspect of distal humeral articulation (contains information similar to that of RH10-241)'
[199] 'trochlear-capitular junction'
[200] 'capitular shape'
[201] 'capitular tail'
[202] 'relative width of capitulum (contains information similar to RH5-236)'
[203] 'olecranon fossa morphology (Y78, contains information similar to RH12-243)'
[204] 'humerofemoral index'
[205] 'size of centrale, orientation of centrale trapezoid facet, and articulation with hamate (modified from RW1-249)'
[206] 'ulnar-pisiform articulation (modified from RW2-250)'
[207] 'styloid process (Y80)'
[208] 'second digit of hand (Y81)'
[209] 'pollical divergence angle (Boyer et al., 2015)'
[210] 'nail/claw on second pedal digit (Y82,RO2-283)'
[211] 'prehallux (RO3-284)'
[212] 'astragalar width/astragalar length (Gebo et al., 2001, character 6)'
[213] 'astragalar body height (lateral body height/mid-trochlear width; Gebo et al., 2001, character 4)'
[214] 'elevated lateral trochlear margin of astragalus (Seiffert & Simons, 2001)'
[215] 'astragalar cotylar fossa (Seiffert & Simons, 2001)'
[216] 'medial tibial facet/ectal facet area ratio (Boyer et al., 2015)'
[217] 'medial tibial facet perimeter/medial tibial facet area (Boyer et al., 2015)'
[218] 'medial tibial facet height ratio (MTH1/MTH2 in Boyer et al., 2015)'
[219] 'astragalar neck length (astragalar neck length/mid-trochlear width; contains information similar to that of RA5-273)'
[220] 'astragalar neck angle (Gebo et al., 2001, character 3)'
[221] 'relative astragalar head width'
[222] 'plantarflexion of astragalar head*'
[223] 'posterior astragalar shelf (D20; contains information similar to RA4-272)'
[224] 'fibular facet angle'
[225] 'size of lateral tubercle buttressing flexor fibularis'
[226] 'position of flexor hallucis longus groove (Yapuncich et al., in press)'
[227] 'depth of flexor hallucis longus groove (Yapuncich et al., in press)'
[228] 'calcaneal width/length'
[229] 'anterior calcaneal elongation (length of calcaneus distal to ectal facet/total calcaneal length x 100) (modified from RC1-275, scoring from D22 addendum)'
[230] 'proximal calcaneal elongation (length from proximal border of ectal facet to proximal end of calcaneus/calcaneus length) from Gebo et al. 2001'
[231] 'relative length of ectal facet (ectal facet width/ectal facet length)'
[232] 'ectal facet radius of curvature'
[233] 'ectal facet flange development'
[234] 'bony distinction between plantar edge of ectal facet and body'
[235] 'size of calcaneal peroneal tubercle (100*widest point on peroneal tubercle to ectal facet, measured perpendicular to long axis of bone/calcaneal width)'
[236] 'peroneal tubercle shape'
[237] 'number of "peaks" on calcaneal peroneal tubercle'
[238] 'position of peroneal process relative to sustentaculum'
[239] 'position of the peroneal tubercle relative to ectal facet (RC2-276)'
[240] 'development of distal plantar tubercle on calcaneus'
[241] 'level of distal plantar tubercle (tubercle to cuboid facet/calcaneal length)'
[242] 'orientation of long axis of calcaneocuboid joint'
[243] 'calcaneocuboid joint shape'
[244] 'concavity of cuboid facet'
[245] 'dorsal extension of bone supporting cuboid facet'
[246] 'posterior (plantar) calcaneal bowing'
[247] 'mediolateral bowing of calcaneal tuber'
[248] 'calcaneal sustentacular facet configuration'
[249] 'form of medial margin between sustentaculum and anterior calcaneal facet (viewed dorsally)'
[250] 'facet anterior to the anterior extension of the sustentacular facet (navicular or otherwise)'
[251] 'angle between sustentaculum and ectal facet'
[252] 'shape of medial edge of sustentaculum in plantar view'
[253] 'morphology of groove for flexor fibularis under sustentaculum'
[254] 'position of distal terminus of ectal facet relative to anterior calcaneal segment'
[255] 'size of tuber calcanei'
[256] 'shape of tuber calcanei'
[257] 'dorsal heel process'
[258] 'navicular length relative to width (contains information similar to RN1-278)'
[259] '''three-pronged'' distal navicular articulation'
[260] 'morphology of the naviculocuboid articulation (RN3-279)'
[261] 'MTI relative dorsoplantar diaphysis midshaft breadth'
[262] 'MTI proximal articular surface angle, in dorsolateral view with respect to the proximal end of the bone'
[263] 'MTI proximal articular surface shape in dorsolateral view'
[264] 'MTI proximal articular surface orientation in proximal view (i.e., torsion)'
[265] 'MTI peroneal process proximodistal length in dorsal view with respect to the distal end of the bone'
[266] 'MTI peroneal process dorsoplantar thickness in dorsolateral view with respect to the proximal end of the bone'
[267] 'MTI medial side of proximal articular surface with respect to the proximal end of the bone'
[268] 'MTI dorsal notch located proximal to the distal articular surface in dorsal or lateral view'
[269] 'MTI head distal projection in dorsal view'
[270] 'MTI head shape in distal view'
[271] 'MTI distal epicondyle asymmetry in distal and dorsal views'
[272] 'MTI dorsoplantar axis of head orientation relative to long axis of diaphysis in plantar view, with respect to the distal end of the bone'
[273] 'MTI proximal articular surface notch location'
[274] 'MTI distal articular surface midline keel'
[275] 'MTI medial proximally projecting tubercle size'
[276] 'MTI dorsal extension of proximal articular surface'
[277] 'lateral process of entocuneiform (RE2-281)'
[278] 'foot axis (R01-282)'
[279] 'metatarsus length (MT3 length/proximal phalanx of digit III) (contains information similar to that of RO4-285)'
[280] 'length of MT1 relative to MT3 (RMT2)'
[281] 'tibial process for peroneus longus'
[282] 'retroflexion of proximal tibial articulation'
[283] 'fusion oftibia and fibula (RT1-263)'
[284] 'shape of distal surface of tibia (RT3-264)'
[285] 'rotation of the medial malleolus (RT4-265)'
[286] 'shape of the medial malleolar articular surface (RT5-266)'
[287] 'shape of distal tibial shaft (RT6-267)'
[288] 'position of tibialis posterior groove (RT7-268)'
[289] 'fovea capitis (Y75)'
[290] 'femoral head shape (RF6-256)'
[291] 'morphology of femoral head articular surface'
[292] 'femoral neck length'
[293] 'angle of femoral neck (RF2-252)'
[294] 'anteroposterior angulation of proximal femur (contains information similar to RF8-258)'
[295] 'triangular depression on medial side of proximal femur (Dagosto and Schmid, 1996)'
[296] 'greater trochanter shape (Y72)'
[297] 'crista paratrochanterica'
[298] 'relative length of trochanteric fossa (RF9-259)'
[299] 'intertrochanteric crest (RF10-260)'
[300] 'angle of lesser trochanter (RF3-253)'
[301] 'gluteal tuberosity (Y74, contains information similar to RF4-254)'
[302] 'position of gluteal tuberosity'
[303] 'patellar margin asymmetry (raised and sharply defined lateral patellar margin) (contains information similar to RF12-262)'
[304] 'knee index (contains information similar to RF5-255)'
[305] 'shape of manubrium (Y83)'
[306] 'transpedicular foramina (Y85)'
[307] 'number of thoraco-lumbar vertebrae'
[308] 'anterior inferior iliac spine (Y70)'
[309] 'ilium shape (Y67)'
[310] 'ischial flaring (Y69)'
[311] 'ischium/ilium index (Anemone & Covert, 2000)'
[312] 'pubic bone flaring (Y68)'
[313] 'tail length (Y86)'
[314] 'shape of glenoid fossa (RCr40-222)'
[315] 'postglenoid process (Y25)'
[316] 'postglenoid process-auditory bulla relationship (Y26)'
[317] 'postglenoid foramen'
[318] 'position of postglenoid foramen relative to postglenoid process'
[319] 'entoglenoid process (RCr41-223)'
[320] 'position of pyramidal processes (RCr35-217)'
[321] 'position of the anteriormost point on the palatine/maxillary suture of the palate (Y19)'
[322] 'posterior palatine torus (RCr34-216)'
[323] 'maxillary-palatine notch'
[324] 'position of the posteromedial edge of the palate in relation to M3 (Y24)'
[325] 'shape of medial pterygoid plate (RCr36-218, contains information similar to Y22)'
[326] 'lateral pterygoid-bullar overlap (RCr18-200)'
[327] 'extent of contact between the lateral pterygoid plate and the bullar wall (RCr19-201)'
[328] 'position of foramen ovale (Y28)'
[329] 'central stem of basicranium (D47)'
[330] 'choanal shape (D50)'
[331] 'basioccipital flange (contains information similar to RCr20-202)'
[332] 'encroachment of auditory bulla on pterygoid fossa (RCr17-199)'
[333] 'shape of external auditory meatus (D38)'
[334] 'suprameatal foramen (RCr21-203)'
[335] 'ascending pharyngeal artery (Y52)'
[336] 'vascular plexus associated with ascending pharyngeal artery (Y53)'
[337] 'position of chorda tympani relative to m. tensor tympani (Maier, 2008)'
[338] 'relative sizes of stapedial canal (SC) and promontory canal (PC)'
[339] 'mediolateral position of posterior carotid foramen (RCr6-188)'
[340] 'rostrocaudal position of posterior carotid foramen with respect to fenestra cochleae (contains information similar to RCr8-190)'
[341] 'ventrodorsal position of posterior carotid foramen relative to fenestra cochleae (RCr7-189)'
[342] 'position of pathway for internal carotid artery or nerve relative to fenestra cochleae (RCr9-191)'
[343] 'morphology of path for promontory artery and/or internal carotid nerve (RCr12-194)'
[344] 'perbullar pathway for internal carotid artery (RCr4-186)'
[345] 'transverse septum defining caudal wall of anterior accessory cavity (contains information similar to RCr1-183)'
[346] 'trabeculated anterior accessory cavity'
[347] 'number of cochlear turns'
[348] 'composition of bulla'
[349] 'epitympanic crest (RCr48-230)'
[350] 'morphology of annular bridge (RCr16-198)'
[351] 'position of ventral edge of tympanic bone (RCr14-196)'
[352] 'parotic fissure (RCr22-204)'
[353] 'pneumatization of mastoid (from epitympanic recess) (RCr3-185)'
[354] 'paroccipital processes (Y23)'
[355] 'emissary foramina on lateral edge of parietals (Y33)'
[356] 'pattern of sagittal cresting'
[357] 'metopic sutural fusion in adults (RCr31-213)'
[358] 'frontal-maxillary contact'
[359] 'degree of orbital convergence (contains information similar to RCr32-214)'
[360] 'expansion of ethmoturbinals (YIP89)'
[361] 'transverse lamina/ethmoturbinal recess'
[362] 'pronounced interorbital constriction (RCr27-209)'
[363] 'orbit size (contains information similar to RCr23-205)'
[364] 'foramen rotundum (Y12,RCr29-211)'
[365] 'lacrimal foramen morphology (Y11)'
[366] 'position of lacrimalforamen (RCr30-212)'
[367] 'zygomatic-lacrimal contact (Y6, RCr26-208)'
[368] 'lacrimal-palatine contact (RCr28-210)'
[369] 'ethmomaxillary fissure (Y13, modified following Cartmill 1978)'
[370] 'anterior and posterior hiatus of ethmomaxillary fissure (Cartmill, 1978)'
[371] 'frontal-palatine contact (Cartmill, 1978)'
[372] 'position of sphenopalatine foramen'
[373] 'position of infraorbital foramina (contains information similar to Y3)'
[374] 'morphology of zygomatic portion of postorbital bar (Y18, contains information similar to RCr24-25)'
[375] 'morphology of frontal segment of the postorbital bar (Y17, contains information similar to RCr24-25)'
[376] 'zygomatic arch depth'
[377] 'zygomaticofacial foramen (Y16)'
[378] 'snout length (RCr37-219)'
[379] 'maxillary depth (RCr38-220)'
[380] 'facial profile (Masters & Brothers, 2002)*'
[381] 'position of anterior palatine foramina relative to incisors (Masters & Brothers, 2002)*'
[382] 'rostral projection of premaxilla (Masters & Brothers, 2002)*'
[383] 'ascending wing of premaxilla (RCr49-231)'
[384] 'retia mirabilia of the proximal limb vessels (YIP87)'
[385] 'nasal morphology (Y62, contains information similar to R289)'
[386] 'retinal fovea (Y60, R288)'
[387] 'tapetum lucidum (Y59, R290)'
[388] 'presence/absence of choriovitelline placenta (Y58, KPL4)'
[389] 'epitheliochorial vs. hemochorial placentation (KPL1)'
[390] 'blastocyst attachment (KPL2)'
[391] 'amniotic cavity(KPL3)'
[392] 'embryonic body stalk (KPL5)'
[393] 'allantois development (KPL6)'
[394] 'ascorbic acid synthesis'
;
STATELABELS
1
	'three incisors in each quadrant '
	'two incisors in each quadrant '
	'one incisor in each quadrant '
	'no incisors present ',
2
	'arcuate battery in occlusal view ("U"-shaped arcade) '
	'incisor cusp tips staggered ("V"-shaped arcade) ',
3
	'lower canine is not incorporated into a toothcomb '
	'lower canine is incorporated into a toothcomb ',
4
	'small (=<0.69) '
	'intermediate (=>0.70, =<1.07) '
	'large (>1.07) ',
5
	'i1/i2 area ratio <0.65 '
	'0/2 '
	'i1/i2 area ratio =>0.65, <0.82 '
	'2/4 '
	'i1/i2 area ratio =>0.83, <1.00 '
	'4/6 '
	'i1/i2 area ratio =>1.01,<1.25 '
	'6/8 '
	'i1/i2 area ratio =>1.25 ',
6
	'ratio =>0.64 '
	'ratio =<0.64 ',
7
	'low-crowned '
	'0/2 '
	'moderately highcrowned '
	'2/4 '
	'high-crowned ',
8
	'erect or'vertical '
	'0/2 '
	'slightly procumbent '
	'2/4 '
	'very procumbent ',
9
	'erect or vertical '
	'0/2 '
	'procumbent '
	'2/4 '
	'very procumbent ',
10
	'spatulate '
	'pointed or lanceolate ',
11
	'heel absent '
	'heel present ',
12
	'absent to weak '
	'0/2 '
	'strong but incomplete '
	'2/4 '
	'strong and complete ',
13
	'i1 area << m1 area '
	'0/2 '
	'i1 area < or = m1 area '
	'2/4 '
	'i1 > m1 ',
14
	'c1 area/m1 area < 0.40 '
	'0/2 '
	'c1 area/m1 area =>0.4, <0.8 '
	'2/4 '
	'c1 area/m1 area =>0.8, <=1.2 ',
15
	'<1.07 '
	'>=1.07, <1.17 '
	'>=1.17 ',
16
	'rounded oval '
	'mesiodistally compressed '
	'buccolingually compressed ',
17
	'oriented in line with long axis of crown '
	'mesially inflected ',
18
	'rounded '
	'0/2 '
	'sharp ',
19
	'oblique to occlusal plane '
	'nearly horizontal to occlusal plane '
	'forms part of cropping mechanism with i1-2 '
	'oriented in line with buccal face of adjacent incisor ',
20
	'low, squat '
	'0/2 '
	'narrow, short '
	'tall, at or above toothrow '
	'high crowned but very procumbent ',
21
	'present '
	'0/2 '
	'absent ',
22
	'two '
	'0/2 '
	'one '
	'2/4'
	'p2 absent ',
23
	'metaconid absent or indistinct '
	'0/2 '
	'metaconid is small '
	'2/4 '
	'metaconid is large ',
24
	'extremely short, shorter than p3 '
	'0/2 '
	'not projecting, in line with p3 '
	'2/4 '
	'slender, projects above protoconids of p3-4 '
	'4/6 '
	'massive, projects above protoconids of p3-4 ',
25
	'absent '
	'0/2 '
	'incomplete, broken at protoconid and hypoconid '
	'2/4 '
	'complete ',
26
	'present, large '
	'0/2 '
	'present, small '
	'2/4 '
	'negligible or absent ',
27
	'present '
	'0/2 '
	'absent ',
28
	'absent '
	'0/2 '
	'present, small '
	'2/4 '
	'present, large ',
29
	'transversely oriented '
	'0/2 '
	'distally or distolingually oriented '
	'2/4 '
	'absent ',
30
	'one '
	'0/2 '
	'two ',
31
	'mesial root placed directly mesial to distal root'
	'0/2'
	'mesial root placed lateral to distal root',
32
	'large and well-defined, projects above other talonid cusps'
	'0/2'
	'very small, absent, or incorporated into talonid as an indistinct cusp',
33
	absent
	'0/2'
	'lingual talonid crest present but an entoconid does not stand out above it'
	'2/4'
	'entoconid is a small discrete cusp',
34
	'p3 much lower than p4'
	'0/2'
	'p3 slightly lower than p4'
	'2/4'
	'p3 equal in height to p4'
	'4/6'
	'p3 higher than p4',
35
	'<0.45'
	'0/2'
	'0.45-0.59'
	'2/4'
	'0.60-0.69'
	'4/6'
	'0.70-0.79'
	'6/8'
	'>0.80',
36
	one
	two,
37
	'absent or indistinct'
	'0/2'
	small
	'2/4'
	large,
38
	'close to protoconid'
	'0/2'
	'widely spaced from protoconid',
39
	'metaconid is distal to protoconid'
	'0/2'
	'metaconid is placed transverse to protoconid',
40
	'p4 paraconid is present and large'
	'0/2'
	'p4 paraconid is present and small'
	'2/4'
	'p4 paraconid is very small or absent',
41
	'mesial to protoconid'
	'mesiolingual, between protoconid and metaconid'
	'mesial to metaconid, widely spaced from metaconid',
42
	'protocristid poorly developed or absent'
	'0/2'
	'distolingually oriented protocristid present'
	'2/4'
	'trenchant and tranversely oriented protocristid present',
43
	'premetacristid absent or poorly developed'
	'0/2'
	'premetacristid present',
44
	'weak or absent'
	'0/2'
	moderate
	'2/4'
	'very strong',
45
	'weak or absent'
	'0/2'
	moderate
	'2/4'
	'very strong',
46
	'absent or a trace'
	'0/2'
	'lingual talonid crest present but an entoconid does not stand out above it'
	'2/4'
	'entoconid is a small discrete cusp',
47
	'no aspect of the talonid is at level of m1 trigonid basin'
	'0/2'
	'hypoconid extends to level of m1 trigonid basin'
	'2/4'
	'entire talonid basin extends to level of m1 trigonid basin',
48
	absent
	'0/2'
	weak
	'2/4'
	strong,
49
	'buccal to protoconid'
	'0/2'
	'distal to protoconid'
	'2/4'
	'between protoconid and metaconid'
	'4/6'
	'distal to metaconid',
50
	absent
	'0/2'
	weak
	'2/4'
	strong,
51
	'no crowding'
	'0/2'
	'slightly crowded'
	'2/4'
	'very crowded',
52
	'not basally inflated'
	'0/2'
	'slightly basally inflated'
	'2/4'
	'very basally inflated',
53
	'crown bases vertical in lateral perspective'
	'0/2'
	'slightly oblique'
	'2/4'
	'strongly oblique',
	'projecting mesially',
54
	'not exodaenodont'
	'slightly exodaenodont'
	'very exodaenodont',
55
	'absent or indistinct'
	'0/2'
	'present and distinct',
56
	'absent or discontinuous'
	'0/2'
	present,
57
	'<0.95'
	'0/2'
	'>0.96, <1.14'
	'2/4'
	'>1.15, <1.35'
	'4/6'
	'>1.36, <1.46'
	'6/8'
	'>1.47',
58
	'<0.62'
	'0/2'
	'>0.63, <0.72'
	'2/4'
	'>0.73, <0.82'
	'4/6'
	'>0.83, <0.92'
	'6/8'
	'>0.93',
59
	'1.0-1.15'
	'0/2'
	'1.16-1.22'
	'2/4'
	'1.23-1.32'
	'4/6'
	'>1.33',
60
	'1.10-3.00 mm'
	'0/2'
	'3.10-5.00 mm'
	'2/4'
	'5.10-7.00 mm'
	'4/6'
	'7.10-9.00 mm'
	'6/8'
	'>9.10 mm',
61
	'absent or crestiform'
	'0/2'
	'present, small'
	'2/4'
	'present, large',
62
	'mesial to protoconid'
	'mesiolingual, equidistant between protoconid and metaconid'
	'1/3'
	'mesial to metaconid but widely spaced from it twinned with metaconid',
63
	absent
	'0/2'
	present,
64
	'premetacristid absent or indistinct'
	'0/2'
	'premetacristid present,
65
	'approximately transverse to protoconid'
	'0/2'
	'distal to protoconid',
66
	'higher than talonid (=>1.20)'
	'0/2'
	'slightly higher than talonid (=>1.10, <1.20)'
	'2/4'
	'trigonid and talonid of similar height',
67
	'reaches trigonid wall at a point distal to protoconid'
	'0/2'
	'reaches trigonid wall at a point distolingual to protoconid'
	'2/4'
	'reaches trigonid wall at a point distal to metaconid',
68
	'runs to base of trigonid'
	'0/2'
	'runs part way up the distal trigonid wall'
	'2/4'
	'connects with protoconid tip or protocristid'
	'4/6'
	'connects with metaconid',
69
	'twinned with, or most closely situated next to, entoconid'
	'0/2'
	central
	'2/4'
	'closer to hypoconid than to entoconid',
70
	large
	'0/2'
	moderate
	'2/4'
	small
	'4/6'
	absent,
71
	'weak (rounded)'
	'0/2'
	'strong (trenchant)',
72
	'absent or indistinct'
	'0/2'
	weak
	'2/4'
	strong,
73
	'absent to trace'
	'0/2'
	'partial, discontinuous'
	'2/4'
	complete,
74
	open
	'0/2'
	'notched lingually or closed',
75
	absent
	'0/2'
	'present, small'
	'2/4'
	'present, large',
76
	'mesial to protoconid'
	'0/2'
	'mesiolingual,
	'approximately equidistant between protoconid and metaconid'
	'2/4'
	'mesial to metaconid but widely spaced from it twinned with metaconid',
77
	'much wider than talonid (=>1.11)'
	'0/2'
	'width similar (<1.11,>0.90)'
	'2/4'
	'much narrower than talonid (=<0.90)',
78
	'reaches trigonid wall at a point distal to protoconid '0/2'
	'reaches trigonid wall at a point distolingual to protoconid'
	'2/4'
	'reaches trigonid wall at a point distal to metaconid',
79
	'runs to base of trigonid'
	'0/2'
	'runs part way up distal trigonid wall'
	'connects to protoconid tip or protocristid
	'3/5'
	'connects with metaconid',
80
	'weak (rounded)'
	'0/2'
	'strong (trenchant)',
81
	'mesial to hypoconid'
	'0/2'
	'transverse to hypoconid'
	'2/4'
	'distal to hypoconid',
82
	'twinned with, or most closely situated next to, entoconid'
	'0/2'
	central
	'2/4'
	'closer to hypoconid than to entoconid',
83
	large
	'0/2'
	moderate
	'2/4'
	small
	'4/6'
	absent,
84
	'no postentoconid sulcus'
	'hypoconulid closely situated next to entoconid and postentoconid sulcus present, entoconid confluent with distal talonid wall'
	'distolingual fovea present, entoconid confluent with posterior talonid wall'
	'distolingual fovea present, entoconid mesiodistally abbreviated and not confluent with posterior talonid wall',
85
	absent
	'variably present',
86
	crestiform
	'0/2'
	'moderate basal inflation'
	'2/4'
	'cusp bases bulbous',
87
	'm3 much longer than m2 (0.71-0.80)'
	'0/2'
	'm3 longer than m2 (0.81-0.90)'
	'2/4'
	'm3 slightly longer or equal in length to m2 (0.91-1.00)'
	'4/6'
	'm3 slightly shorter than m2 (1.01-1.12)'
	'6/8'
	'm3 much shorter than m2 (=>1.13) or absent',
88
	absent
	'0/2'
	'present, small'
	'2/4'
	'present, large',
89
	'mesial to protoconid'
	'0/2'
	'mesiolingual, between protoconid and metaconid'
	'2/4'
	'mesial to metaconid but widely spaced from it'
	'4/6'
	'twinned with metaconid',
90
	'absent or indistinct'
	'runs to base of trigonid runs part way up distal trigonid wall'
	'connects with protoconid tip or protocristid connects with metaconid',
91
	'=>1.20'
	'0/2'
	'<1.20->1.05'
	'2/4'
	'<1.05',
92
	'present and distinct'
	'0/2'
	'greatly reduced or absent',
93
	lobate
	'0/2'
	'not lobate',
94
	'centrally located'
	'twinned with, or situated closest to, entoconid'
	'buccally located, closer to hypoconid',
95
	absent
	'0/2'
	single
	'2/4'
	'double, or additional cusp distal to entoconid that is independent of distal lobe',
96
	one
	two,
97
	absent
	present,
98
	absent
	'0/2'
	'present, protocristids poorly developed or absent',
99
	absent
	'0/2'
	'trenchant postmetacristid or incipient metastylid'
	'2/4'
	'present, large',
100
	smooth
	'0/2'
	'slightly crenulated'
	'2/4'
	'highly crenulated',
101
	'very broad'
	narrow,
102
	'absent, teeth widely spaced'
	'0/2'
	'present as a narrow contact'
	'2/4'
	'I2 tightly packed against I1, I1 paracrista abbreviated',
103
	'areas approximately equal or I1 smaller than I2 (=<1.00)'
	'0/2'
	'I1 slightly larger than I2 (>1.00,<1.40)'
	'2/4'
	'I1 much larger than I2 (>1.40)',
104
	'weak, discontinuous'
	'0/2'
	'moderate, continuous'
	'2/4'
	strong,
105
	absent
	present,
106
	'rounded oval (<1.05)'
	'0/2'
	'buccolingually compressed (>1.05, <1.30)'
	'2/4'
	'extremely compressed (>1.30)',
107
	'spatulate (no apparent occlusal cusp, mesial and distal edges continuous and rounded)'
	'0/2'
	'semi-spatulate (central cusp present, but blunt with discernable mesial and distal occlusal crests)'
	'2/4'
	'central occlusal cusp pointed, occlusal edges steep',
108
	'small (=<0.50)'
	'moderate (>0.5, <0.56)'
	'large (>0.56)',
109
	'occlusal edge approximately orthogonal to long axis of root'
	'occlusal edge wears at a steep angle to long axis of root'
	'crown with pronounced mesial asymmetry (=mesial process) in unworn state',
110
	absent
	present,
111
	'rounded oval (=<1.05)'
	'0/2'
	'slightly buccolingually compressed (>1.05, <1.30)'
	'2/4'
	'extremely buccolingually compressed (=>1.30)',
112
	present
	'0/2'
	absent,
113
	'three in each quadrant'
	'two in each quadrant'
	'one or none in each quadrant',
114
	'round in cross-section'
	'0/2'
	oval
	'2/4'
	'strongly compressed buccolingually',
115
	'long axis of canine oriented in line with adjacent premolar'
	'canine is slightly rotated internally'
	'canine is strongly rotated internally',
116
	'shallow or absent'
	deep,
117
	'weak or absent'
	'0/2'
	strong
	'2/4'
	'very strong',
118
	'wears against p1-2'
	'0/2'
	'wears against p2'
	'2/4'
	'wears against p2-3'
	'4/6'
	'wears against p3',
119
	present
	absent,
120
	three
	two
	one
	P2 absent
121
	triangular
	'suboval with the long axis buccolingual'
	'suboval with the long axis mesiodistal'
	round,
122
	present
	absent,
123
	'smaller than, or subequal in height (P2 height/P3 height <=1.1)'
	'0/2'
	'P2 slightly taller than P3 (P2 height/P3 height =>1.11, <1.5)'
	'2/4'
	'P2 much taller than P3 (P2 height/P3 height >1.51)',
124
	'much smaller than P3 (<=0.85) (if P2 is absent, taxon is assigned state 0)'
	'0/2'
	'approximately the same size, or only slightly smaller, than P3 (>0.85, <0.95)'
	'2/4'
	'much larger than P3 (>=.95)',
125
	'smoothly rounded'
	'0/2'
	'waisted between buccal and lingual cusps',
126
	absent
	'0/2'
	'present, small'
	'2/4'
	'present, distinct',
127
	absent
	'0/2'
	present,
128
	absent
	'0/2'
	present,
129
	one
	'0/2'
	two
	'2/4'
	three,
130
	present
	'0/2'
	absent,
131
	absent
	'0/2'
	present,
132
	'trigon>=talon'
	'trigon<talon',
133
	'absent or weak'
	'0/2'
	strong,
134
	'absent or indistinct'
	'transverse crest connecting protocone to paracone'
	present,
135
	absent
	'0/2'
	present,
136
	absent
	'0/2'
	present,
137
	'low relative to paracone'
	'high relative to paracone',
138
	absent
	'0/2'
	present,
139
	absent
	present,
140
	absent
	'0/2'
	present,
141
	absent
	'0/2'
	'weak, short'
	'2/4'
	strong
	'4/6'
	'strong, secondary postprotocrista directed toward metacone',
142
	triangular
	suboval
	'1/3'
	squared,
143
	one
	two
	three,
144
	'P4<<M1 (<=0.66)'
	'0/2'
	'P4<M1 (>0.66,<=0.76)'
	'2/4'
	'P4=M1 (0.77-1.05)'
	'4/6'
	'P4>M1 (>1.06)',
145
	absent
	'0/2'
	small
	'2/4'
	large,
146
	'M1>M2 (<1.40,>1.0)'
	'0/2'
	'M1=<M2 (=<1.0)',
147
	absent
	'0/2'
	present,
148
	absent
	'0/2'
	'small-moderate (smaller than paracone)'
	'2/4'
	'large (nearly as large as protocone)',
149
	'attached to preprotocrista'
	'0/2'
	'not attached to preprotocrista',
150
	large
	'0/2'
	small
	'2/4'
	absent,
151
	'distal, slightly lingual to protocone'
	'0/2'
	'distal, far lingual to protocone',
152
	absent
	'0/2'
	'present, distal crown margin weakly concave'
	'2/4'
	'present, distal crown margin deeply notched',
		153
			'lobe does not extend lingually far beyond protocone'
			'0/2'
			'lobe does extend far lingually past protocone',
		154	absent
			'0/2'
			weak
			'2/4'
			'strong -- reaches to postprotocrista, encloses the talon lingually',
		155
			absent
			'0/2'
			weak
			'2/4'
			'strong ',
		156
			'strong, runs to base of metaconule or metacone'
			'0/2'
			'strong but short, does not reach to base of metacone'
			'2/4'
			absent,
		157
			absent
			'0/2'
			small
			'2/4'
			moderate
			'4/6'
			large,
		158
			'absent or weak '
			'0/2'
			'strong ',
		159
			'absent or weak'
			'0/2'
			strong,
		160
			sharp
			'0/2'
			indistinct,
		161
			'straight, aligned with mesiodistal plane'
			'0/2'
			'crests are more buccally oriented, meet at an angle'
			'2/4'
			'crests meet at a sharp angle or form a mesostyle',
		162
			absent
			'0/2'
			'present but poorly developed'
			'2/4'
			'present and distinct'
			'4/6'
			'extensive buccal "shelf"',
		163
			'three or more, three or more'
			'three, two',
		164
			'very broad (>1.65)'
			'0/2'
			'broad (<1.65,>1.30)'
			'2/4'
			'squared (=<1.30)',
		165
			absent
			'0/2'
			present,
		166
			large
			'0/2'
			small
			'2/4'
			absent,
		167
			'short, indistinct, or absent'
			'long, trenchant, and labially extended',
		168
			'no expansion'
			'0/2'
			'slight expansion'
			'2/4'
			'considerable expansion',
		169
			absent
			'0/2'
			'weak, broken'
			'2/4'
			'strong, complete ',
		170
			'strong, complete, long'
			'0/2'
			'strong, short'
			'2/4'
			'weak or absent',
		171
			'not inflated'
			'0/2'
			'slightly inflated'
			'2/4'
			'very inflated',
		172
			'absent or very small'
			'0/2'
			'moderate (but smaller than paracone)'
			'2/4'
			'large (equal to paracone)',
		173
			absent
			'0/2'
			'small-moderate'
			'2/4'
			large,
		174
			'absent or very small'
			'0/2'
			small
			'2/4'
			large,
		175
			'very small (half the size of M1 or less)'
			'0/2'
			'small (two thirds)'
			'2/4'
			'large (approximately as large)',
		176
			three
			'0/2'
			two
			'2/4'
			one,
		177
			absent
			'0/2'
			present,
		178
			'sharply hooked '
			'0/2'
			'smoothly rounded '
			'2/4'
			'rounded but expanded posteriorly',
		179
			shallow
			'0/2'
			'deeply excavated',
		180
			'shallow (less than 1.8 times as deep @ m2 as md length of m2)'
			'0/2'
			'deep (>1.8 times as deep @ m2 as md length of m2, <2.19)'
			'2/4'
			'very deep (more than 2.2 times as deep @ m2 as md length of m2)',
		181
			'very high above'
			'slightly above or equal',
		182
			'at level of toothrow'
			'slightly above'
			'well above toothrow',
		183
			'<1.25'
			'0/2'
			'<1.5, >1.25'
			'2/4'
			'>1.5, <1.75'
			'4/6'
			'>1.75',
		184
			'<=.90 '
			'0/2'
			'>.9, <=1.0'
			'2/4'
			'>1.0, <=1.1 '
			'4/6'
			'>1.1',
		185
			'supraspinous fossa larger than infraspinous fossa '
			'0/2'
			'fossae roughly equivalent '
			'2/4'
			'infraspinous fossa approximately two times as large as thesupraspinous fossa '
			'4/6'
			'infraspinous fossa approximately three times as large as thesupraspinous fossa ',
		186
			'humeral head is expanded dorsal to tubercles'
			'0/2'
			'humeral head and tubercles are approximately equal in height'
			'2/4'
			'tubercles are expanded above humeral head',
		187
			prominent
			'0/2'
			low,
		188
			'narrow and deep'
			'0/2'
			'narrow and shallow'
			'2/4'
			'shallow and wide',
		189
			'absent or poorly defined'
			'0/2'
			'elongate well-defined crest'
			'2/4'
			'well-developed tubercle',
		190
			prominent
			low,
		191
			broad
			'0/2'
			moderate
			'2/4'
			narrow,
		192
			'foramen is placed far proximal to trochlea'
			'lateral wall of medial strut defining foramen is confluent withmedial edge of the trochlea'
			'0/2'
			'foramen more medial, and lateral wall of medial strut definingforamen is not confluent with medial edge of the trochlea'
			absent,
		193
			parallel
			'0/2'
			'slight dorsal angle'
			'2/4'
			'large dorsal angle',
		194
			reduced
			'0/2'
			prominent,
		195
			present
			'0/2'
			'small, shallow'
			'2/4'
			'absent ',
		196
			'cylindrical, distomedial aspect of trochlea is straight'
			'0/2'
			'conical, medial aspect of trochlea flares distally',
		197
			subequal
			'0/2'
			'medial edge more flared than lateral edge',
		198
			'no pronounced lips on dorsal trochlear edges'
			'0/2'
			'both medial and lateral edges pronounced'
			'very pronounced lateral lip',
		199
			'trochlea and capitulum are confluent, with no distinct trochleocapitularridge'
			'0/2'
			'lateral aspect of trochlea is offset from capitulum by a weakridge'
			'2/4'
			'lateral aspect of trochlea is separated from capitulum by a deep gutter',
		200
			globular
			'0/2'
			ovoid,
		201
			'elongate and distinct'
			'short or absent'
			'1/3'
			'proximodistally tall capitular flange is present',
		202
			'ventral articular width/capitular width >2.5'
			'0/2'
			'<2.5, >2.0'
			'2/4'
			'<2.0',
		203
			'deep, open and unossified '
			'0/2'
			'moderately deep, thinly ossified and nearly transparent '
			'2/4'
			'shallow, robustly ossified ',
		204
			'<59'
			'0/2'
			'60-69'
			'2/4'
			'70-79'
			'4/6'
			'80-89'
			'6/8'
			'90-100',
		205
			'facet faces distally, no articulation with hamate'
			'facet faces distoradially, articulation with hamate'
			'centrale not present as an independent element',
		206
			'no ulnar-pisiform articulation'
			'facet on pisiform for ulnar styloid process is smaller than, or roughly equal in size to, that for triquetrum'
			'facet on pisiform for ulnar styloid process is much enlarged and deeply excavated',
		207
			'no discernable styloid process '
			'present but only moderately developed '
			'long and well-developed ',
		208
			'of normal length '
			'drastically reduced ',
		209
			'0-15 degrees'
			'0/2'
			'16-30 degrees'
			'2/4'
			'>31 degrees',
		210
			'nail present'
			'claw present ',
		211
			present
			absent,
		212
			'<50'
			'0/2'
			'>50, <60'
			'2/4'
			'>60, <70'
			'4/6'
			'>70',
		213
			'<100'
			'0/2'
			'100-120'
			'2/4'
			'>120',
		214
			absent
			'0/2'
			present,
		215
			shallow
			'0/2'
			moderate
			'2/4'
			'deep, medially projecting',
		216
			'< -0.151'
			'0/2'
			'between -0.15 and 0'
			'2/4'
			'between 0 and 0.15'
			'4/6'
			'> 0.16',
		217
			'> 1.55'
			'0/2'
			'between 1.56 and 1.60'
			'2/4'
			'>1.61',
		218
			'<-0.151'
			'0/2'
			'between -0.15 and 0'
			'2/4'
			'between 0 and 0.15'
			'4/6'
			'between 0.151 and 0.30'
			'6/8'
			'>0.301',
		219
			'<100'
			'0/2'
			'>100, <120'
			'2/4'
			'>120',
		220
			'<20 degrees'
			'0/2'
			'20-30 degrees'
			'2/4'
			'>30 degrees',
		221
			'head width/head height x 100 <115'
			'0/2'
			'head width/head height x 100 >115, <130'
			'2/4'
			'head width/head height x 100 >130',
		222
			absent
			present,
		223
			absent
			'0/2'
			'present, small'
			'2/4'
			'present, large',
		224
			'79 degrees or less'
			'0/2' '80-89 degrees'
			'2/4'
			'90-99 degrees'
			'4/6'
			'100-109 degrees'
			'6/8'
			'110 degrees or higher,
		225
			'poorly developed'
			'0/2'
			small
			'2/4'
			large,
		226
			'> -0.2'
			'0/2'
			'between -0.21 and -0.4'
			'2/4' 'between -0.41 and -0.6'
			'4/6'
			'> -0.61',
		227
			'< 1.0'
			'0/2'
			'between 1.01 and 1.25'
			'2/4'
			'between 1.26 and 1.5'
			'4/6'
			'> 1.5',
		228
			'<35'
			'0/2'
			'>35, <40'
			'2/4'
			'>40, <45'
			'4/6'
			'>45,<50'
			'6/8'
			'>50',
		229
			'>30,<40'
			'0/2'
			'>41,<50'
			'2/4'
			'>51,<60'
			'4/6'
			'>61,<70'
			'6/8'
			'>71',
		230
			'.10-.15'
			'0/2'
			'.16-.20'
			'2/4'
			'.21-.25'
			'4/6'
			'.26-.30'
			'6/8'
			'>.31',
		231
			'<50'
			'0/2'
			'>50, <60'
			'2/4'
			'>60',
		232
			'<120 degrees'
			'>=120 degrees',
		233
			absent
			intermediate
			present,
		234
			'no well-defined border'
			'well-defined border present',
		235
			'massive, extends far laterally (>=21)'
			'medium (<21)'
			'highly reduced or too small to measure',
		236
			'discrete tubercle with clearly defined borders'
			'tubercle gradually slopes into body (substantially longer proximodistally relative to mediolateral width)',
		237
			'single tubercle present
			'two "peaks" present',
		238
			'below lower half'
			'upper half',
		239
			'maximum width of peroneal tubercle is placed distal to distal terminus of ectal facet
			'maximum width of peroneal tubercle is placed approximately at the distal terminus of the ectal facet'
			'maximum width of peroneal tubercle is placed proximal to the distal terminus of the ectal facet, closer to the distal terminus of the ectal facet than the proximal'
			'maximum width of peroneal tubercle is placed proximal to distal terminus of the ectal facet, closer to the proximal terminus of the ectal facet than distal',
		240
			'small, poorly developed'
			'0/2'
			'well-developed',
		241
			'distal, near cuboid facet (0-0.19)'
			'more proximal (>0.20)',
		242
			dorsoventral
			oblique
			mediolateral,
		243
			oval
			'fan-shaped, notch is articular'
			'fan-shaped, notch is non-articular'
			'oval but longest in dorsoplantar direction',
		244
			'flat (>=160'
			'shallow (>=150, <160'
			'deep (<150)',
		245
			absent
			present,
		246
			absent
			'present, moderately developed'
			'present, extreme bowing',
		247
			absent
			'present, moderate bowing'
			'present, extreme bowing',
		248
			'single continuous sustentacular facet present'
			'0/2'
			'separate anterior and posterior sustentacular facets present',
		249
			'waisted into body'
			'relatively linear medial margin',
		250
			prominent
			'very small or absent',
		251
			'<140'
			'140-160'
			'>160-<180'
			'>180',
		252
			'triangular or beak-like'
			rounded,
		253
			'no noticeable groove present'
			'deep medially with distinct groove or wall',
		254
			dorsally positioned on body
			intermediate condition
			sunk into body plantarly,
		255
			'relatively small (sliver, oval, no clear insertion for tendo calcanei)'
			'medium (large in one direction, insertion for tendo calcanei present but not robust)'
			'relatively large',
		256
			oval
			'square/rectangular'
			'uneven walls/trapezoidal'
			'proximally projecting medial wall',
		257
			'tucked under ectal facet in lateral view'
			'level with ectal facet in lateral view'
			'projects dorsal to ectal facet',
		258
			'(<100)'
			'(100-150)'
			'(>150% longer than wide)',
		259
			absent
			present,
		260
			'cuboid facet contacts only the ectocuneiform'
			'cuboid facet contacts the ectocuneiform and the mesocuneiform',
		261
			wide
			narrow,
		262
			'<=105 degrees'
			'=>105 degrees',
		263
			'slight concavity'
			'deep concavity, saddle-shaped',
		264
			dorsoventral
			'0/2'
			intermediate
			'2/4'
			mediolateral,
		265
			flat
			short
			intermediate
			long,
		266
			flat
			shallow
			deep,
		267
			'rounded or weak keel'
			'strong keel',
		268
			deep
			intermediate
			shallow,
		269
			short
			long,
		270
			ovoid
			rectangular,
		271
			'medial epicondyle larger'
			'epicondyles symmetrical'
			'lateral epicondyle larger',
		272
			medial
			intermediate
			lateral,
		273
			absent
			medioplantar
			lateroplantar,
		274
			single
			bifurcate,
		275
			'smaller or equal in size to peroneal process'
			'larger than peroneal process',
		276
			present
			absent,
		277
			'small '
			'hypertrophied ',
		278
			mesaxonic
			paraxonic
			ectaxonic,
		279
			'<1.0'
			'0/2'
			'>1.01, <1.5'
			'2/4'
			'>1.51, <2.0'
			'4/6'
			'>2.01',
		280
			'less than 70% the length of MT3'
			'0/2'
			'71-80%'
			'2/4'
			'81-90%'
			'4/6'
			'91-100%'
			'6/8'
			'>100%',
		281
			'absent or poorly developed'
			'present and distinct',
		282
			'absent, articular surface of tibial condyles perpendicular to longaxis of tibial shaft'
			'moderate retroflexion present'
			'proximal articular surface is strongly retroflexed',
		283
			'absent, small articulation'
			'no fusion, moderate articulation'
			'no fusion but extensive articulation'
			fusion,
		284
			square
			intermediate
			triangular,
		285
			none
			'0/2'
			slight
			'2/4'
			strong,
		286
			flat
			'0/2'
			'anteriorly convex, posteriorly flat'
			'2/4'
			'all convex',
[truncated: 595 more rows]
