# Supplementary material for: A new primate from the late Eocene of Vietnam illuminates unexpected strepsirrhine diversity and evolution in Southeast Asia
Source: Sci Rep. 2019 Dec 27;9:19983. doi: 10.1038/s41598-019-56255-8 (PMC6934687; doi:10.1038/s41598-019-56255-8)
Supplement: Supplementary file 3 — Supplemental information 3 [file 41598_2019_56255_MOESM3_ESM.txt]

#NEXUS

BEGIN TAXA;
DIMENSIONS NTAX = 21;
TAXLABELS
Cheirogaleus_major
Microcebus_murinus
Lepilemur_mustelinus
Propithecus_spp.
Lemur_catta
Varecia_variegata
Loris_tardigradus
Nycticebus_coucang
Arctocebus_calabarensis
Perodicticus_potto
Galago_moholi
Galagoides_demidoff
Otolemur_crassicaudatus
Tupaia_glis
Saimiri_sciureus
Tarsius_bancanus
Allenopithecus_nigroviridis
Alouatta_seniculus
Pan_troglodytes
Aotus_trivirgatus
Leontopithecus_rosalia
;
ENDBLOCK;
BEGIN TREES;
TRANSLATE
1 Cheirogaleus_major,
2 Microcebus_murinus,
3 Lepilemur_mustelinus,
4 Propithecus_spp.,
5 Lemur_catta,
6 Varecia_variegata,
7 Loris_tardigradus,
8 Nycticebus_coucang,
9 Arctocebus_calabarensis,
10 Perodicticus_potto,
11 Galago_moholi,
12 Galagoides_demidoff,
13 Otolemur_crassicaudatus,
14 Tupaia_glis,
15 Saimiri_sciureus,
16 Tarsius_bancanus,
17 Allenopithecus_nigroviridis,
18 Alouatta_seniculus,
19 Pan_troglodytes,
20 Aotus_trivirgatus,
21 Leontopithecus_rosalia
;
TREE * 1=
(14,(((((15,(20,21)),18),(17,19)),16),((4,((1,2),3),(5,6)),(((7,8),(9,10)),(12,(11,13))))
));
ENDBLOCK;
