# Supplementary material for: A new primate from the late Eocene of Vietnam illuminates unexpected strepsirrhine diversity and evolution in Southeast Asia
Source: Sci Rep. 2019 Dec 27;9:19983. doi: 10.1038/s41598-019-56255-8 (PMC6934687; doi:10.1038/s41598-019-56255-8)
Supplement: Supplementary file 4 — Supplemental information 4 [file 41598_2019_56255_MOESM4_ESM.nex]

#NEXUS 
BEGIN DATA; 
      DIMENSIONS  NCHAR=408 NTAX=70; 
      FORMAT SYMBOLS= " 0 1 2 3 4 5" MISSING=? GAP=- ; 
      CHARSTATELABELS      
   1  Teeth / present absent, 
   2  Teeth_types / 'differentiated_into_morphological_types_(incisors,_canines,_premolars,_molars)_with_enamel' 'simple_peg-like_teeth', 
   3  Postcanine_loci / 8_or_more 7 6 5_or_less, 
   4  Upper_diastema / 'narrow,_between_I/C' 'narrow,_between_C/P'  enlarged absent, 
   5  'Lower diastema behind i''s' / absent_or_narrow enlarged, 
   6  Incisor_shape /  root_and_crown_are_straight_and_continous_in_length  root_and_crown_form_a_continous_curve, 
   7  Upper_incisors / 5 4 3 '2_(anterior)' '1_(anterior)'  'none_or_1-2_small_posterior', 
   8  Lower_incisors / 4 3 2 1 none_or_small_posterior, 
   9  Upper_anteriormost_incisors_aveoli / approximating  separated_by_broad_gap, 
   10  Anteriormost_upper_incisor_size / subequal_to_subsequent  greatly_enlarged smaller_than_subsequent, 
   11  Anteriormost_upper_incisor / conical 'medio-laterally_compressed'  'antero-posteriorly_compressed' 'cuspate_(one_major_and_one_minor)'  spatulate, 
   12  Upper_anteriormost_incisor_root / rooted  'hypsodont,_in_premaxilla' 'hypsodont,_in_maxilla', 
   13  Enamel_distribution_on_upper_anterior_dentition / surrounds_tooth  discontinuous_posteriorly, 
   14  Ultimate_upper_incisor / in_premaxilla  between_premaxilla_and_maxilla in_maxilla, 
   15  Lower_anteriormost_incisor_size / 'small,_subequal_to_subsequent'  greatly_enlarged 'tiny,_smaller_than_subsequent', 
   16  Anteriormost_lower_incisor_shape / conical  mediolaterally_compressed anteroposteriorly_compressed  'cuspate_(subequal_cusps)' spatulate, 
   17  Lower_anteriormost_incisor_procumbency / absent present, 
   18  Lower_anteriormost_incisor_growth / determinate_ 'ever-growing_', 
   19  Lower_anteriormost_incisor_root_length /  not_extended_posteriorly_below_p1 extending_posteriorly_below_p1_  extending_posteriorly_below_penultimate_or_ultimate_premolar  extending_posteriorly_below_molars, 
   20  Lower_anteriormost_incisor_enamel / covers_the_tooth_  discontinuous_posteriorly, 
   21  Lower_post._incisors_procumbency / absent present, 
   22  Staggered_lower_incisor / absent_ present_, 
   23  Upper_canine / present_and_enlarged_ present_and_small_ absent, 
   24  Upper_canine_roots / two_ one_, 
   25  Lower_canine / present_and_enlarged_ present_and_small_ absent, 
   26  Lower_canine_roots / two_ one_, 
   27  Lower_canine_procumbency / absent present, 
   28  Deciduous_canine / present absent, 
   29  Premolars / five_ four_ three two_or_less, 
   30  P1p1_P2p2_replacement / present absent, 
   31  'Tall, trenchant premolar' / in_ultimate_premolar_position  in_penultimate_premolar_position absent, 
   32  P1_procumbency / absent present, 
   33  P1_roots / double single three, 
   34  P1_posterior_diastema / absent present, 
   35  'P c roots (only for taxa with five)' / two one, 
   36  Penult_upper_premolar_protocone / absent 'small,_lingual_bulge'  with_enlarged_basin, 
   37  Penult_upper_premolar_metacone / absent swelling large, 
   38  'Penult upper premolar para/metastyle' / absent_or_weak  well_developed, 
   39  Penult_upper_premolar_roots / two three one four, 
   40  Ult_upper_premolar_protocone / absent_or_narrow_cingulum  smaller_than_paracone approaches_paracone_in_height, 
   41  Ult_upper_premolar_metacone / absent swelling large, 
   42  'Ult upper premolar para/metastylar lobe' / absent_or_vestigial  subequal parastylar_larger metastylar_larger, 
   43  Ult_upper_premolar_precingulum / absent present, 
   44  Ult_upper_premolar_postcingulum / absent  'present,_but_lower_than_protocone' forming_hypoconal_shelf, 
   45  Ult_upper_premolar_conules / weak_or_absent prominent, 
   46  Ult_upper_premolar_size_to_M1 / smaller_or_subequal larger, 
   47  p1_orientation / in_line_with_jaw_axis oblique, 
   48  First_lower_premolar_roots / two one, 
   49  'p1-p2 diastema' / absent_  'present,_subequal_to_one_tooth_root_diameter', 
   50  'p c size (only for taxa with 5 premolars)' / longer_than_p2  shorter_than_p2, 
   51  'p c roots (only for taxa with 5)' / two one, 
   52  Penult_lower_premolar_paraconid / vestigial_or_absent_ distinctive_, 
   53  Penult_lower_premolar_metaconid / absent swelling separate, 
   54  'Penult lower premolar "talonid" cusps' / one two three, 
   55  Ult_lower_premolar_paraconid / vestigial_or_absent  distinctive_and_low distinctive_and_high, 
   56  Ult_lower_prem_metaconid / absent swelling separate, 
   57  Ultimate_lower_premolar_talonid / narrower_than_anterior_crown  as_wide_as_anterior_crown absent, 
   58  Ult_lower_premolar_talonid_cusps / one two three, 
   59  Length_of_ultimate_lower_premolar / longer_than_penutlimate  equal_or_less_than_penultimate, 
   60  Ultimate_lower_premolar_anterolingual_cingulid / absent present, 
   61  Molars / four_or_more_ three_ two, 
   62  Molar_size_increasing_posteriorly / absent  moderate_posterior_increase marked_posterior_decrease, 
   63  Molar_cusp_form / 'sharp,_gracile' 'inflated,_robust' 'crest-like', 
   64  Upper_molar_shape / as_long_as_wide  'wider_than_long_(length_more_than_75_and_less_than_99%_width)'  'wider_than_long_(length_less_than_75%_width)', 
   65  Upper_molar_stylar_shelf / 50%_or_more_of_width_  less_than_50%_but_more_than_25%_ less_than_25% absent, 
   66  Metastylar_and_parastylar_lobe_labial_extent /  parastylar_more_labial subequal metastylar_more_labial lobes_absent, 
   67  Upper_first_molar_parastylar_lobe_position_to_paracone /  anterolabial anterior, 
   68  Parastylar_lobe_width / more_than_30%_total_width  less_than_30_but_more_than_20 20_or_less, 
   69  Preparastyle / absent present, 
   70  Stylar_cusp_A / subequal_to_larger_than_B  'distinct,_but_smaller_than_B' vestigial_to_absent, 
   71  Stylar_cusp_B_to_paracone / smaller_but_distinctive  vestigial_to_absent subequal, 
   72  'Stylar cusp C (mesostyle)' / absent present, 
   73  Stylar_cusp_D / absent smaller_or_subequal_to_B larger_than_B, 
   74  Stylar_cusp_E / 'directly_lingual_to_D_or_D-position' distal_to_D  small_to_indistinct, 
   75  Preparacingulum / absent  interrupted_between_stylar_margin_and_paraconule  continuous_with_preprotocrista, 
   76  Deep_ectoflexus / present_only_on_penultimate_molar  on_penultimate_and_succeding_molars strongly_reduced_or_absent, 
   77  Metacone_size_to_paracone / noticeably_smaller slightly_smaller  subequal_or_larger absent, 
   78  Metacone_position_to_paracone / labial  approximately_at_same_level lingual, 
   79  Paracone_and_metacone_bases / adjoined separate, 
   80  Preparacrista / strong weak_or_absent, 
   81  Preparacrista / cuspate not_cuspate, 
   82  Centrocrista / straight 'V-shaped' absent, 
   83  Postmetacrista / extends_from_side_of_metacone_to_metastyle  salient 'weak,_from_base_of_metacone,_or_absent', 
   84  Postmetacrista / cuspate not_cuspate, 
   85  Preprotocrista / does_not_ does_extend_labially_beyond_paracone  absent, 
   86  Postprotocrista / 'extends_to_mid-lingual_surface_of_metacone'  extends_to_distal_surface_of_metacone absent, 
   87  Postvallum_wear /  'Present_but_only_by_the_first_rank:_postmetacrista'  'second_rank,_does_not_extend_labially_passed_metacone'  extends_to_metastyle absent, 
   88  Paraconule / weak_or_absent 'prominent,_closer_to_protocone'  'prominent,_midway_or_closer_to_paracone', 
   89  Metaconule / weak_or_absent 'prominent,_closer_to_protocone'  'prominent,_midway_or_closer_to_metacone', 
   90  Internal_conular_cristae / indistinctive 'distinctive_and_wing-like', 
   91  Conular_region_width / 'narrow_(less_than_.3_total_tooth_width)'  'moderate_(.31-.50_total_tooth_width)'  'wide_(more_than_.51_total_tooth_width)', 
   92  Protocone / lacking 'small,_without_trigon_basin'  'small,_with_distinct_trigon_basin' somewhat_expanded_anteroposteriorly  posterior_portion_expanded, 
   93  'Protocone antero-posterior expansion' / subequal_to_paracone  larger_than_paracone, 
   94  Procumbent_protocone / absent present, 
   95  Protocone_labial_shift / 'no_shift_(10-20%)'  'moderate_shift_(21-30%)' 'substantial_labial_shift_(more_than_31%)', 
   96  Protocone_height / low 'tall,_approaching_paracone_and_metacone'  subequal, 
   97  Precingulum_on_upper_molars / absent present  present_and_reaching_labially_passed_paraconule, 
   98  Postcingulum_on_upper_molars / absent present  present_and_reaching_labially_passed_metaconule extends_to_labial_margin, 
   99  Hypocone_on_postcingulum / absent 'present,_lower_than_protocone'  'present,_subequal_to_protocone', 
   100  'Pre- and postcingulum' / separated continuous, 
   101  Upper_molar_roots / three four more, 
   102  Last_upper_molar_roots / three two one four_or_more, 
   103  Lingual_root_on_upper_molars / supporting_paracone  supporting_trigon, 
   104  Last_upper_molar_width_to_penultimate / subequal smaller, 
   105  Last_upper_molar_metastylar_lobe / absent present, 
   106  Paraconid / distinctive vestigial_or_absent, 
   107  Paraconid_height_to_metaconid / shorter subequal taller, 
   108  Paraconid_on_lingual_margin / absent present, 
   109  Mesiolingual_vertical_crest_of_paraconid / rounded forming_a_keel, 
   110  Paracristid / notched continous_curve, 
   111  Trigonid_configuration /  'open,_paracristid-protocristid_angle_more_than_50_degrees'  'more_acute,_angle_between_36_and_49_degrees'  'anteroposteriorly_compressed,_angle_less_than_35' paraconid_absent, 
   112  Protoconid_height / tallest_cusp_on_trigonid  'subequal_to_paraconid_and/or_metaconid' smaller_than, 
   113  Protocristid_orientation / oblique transverse, 
   114  Mesiobuccal_cingular_cusp_f / present  'present,_with_distinct_posteroventrally_directed_cingular_shelf'  'present,_with_shelf_continuing_along_buccal_border' absent, 
   115  Talonid / small_heel multicuspidated_basin, 
   116  Cristid_obliqua / 'incomplete,_with_distal_metacristid_present'  'complete,_attaching_lingual_to_notch_in_protocristid'  'complete,_attaching_at_or_labial_to_notch_in_protocristid'  'complete,_attaching_below_middle_posterior_of_protoconid'  'complete,_labially_placed' absent, 
   117  Trigonid_height / twice_or_more_the_height_of_talonid  less_than_twice_the_height_of_talonid subequal_to_trigonid, 
   118  Trigonid_to_talonid_length /  'long_(more_than_75%_of_total_length)'  'some_shortening_(51-75%_of_total_length)'  'anteroposterior_compression_of_trigonid_(50_%_or_less__of_total_length)', 
   119  Talonid_width_to_trigonid /  'very_narrow,_subequal_to_base_of_metaconid' narrower subequal_to_wider, 
   120  Hypoconulid / absent in_posteromedial_position  lingually_placed_with_slight_approximation_to_entoconid  close_approximation_to_entoconid, 
   121  Hypoconulid_of_last_molar / short_and_erect  tall_and_sharply_recurved posteriorly_procumbent absent, 
   122  Entoconid / absent smaller_than  'subequal_to_larger_than_hypoconid_and/or_hypoconulid', 
   123  'Postcristid (between entoconid and hypoconulid) taller than  hypoconulid and nearly transverse' / absent present, 
   124  Mesoconid / absent present, 
   125  Hypolophid / absent present, 
   126  Labial_postcingulid / absent present, 
   127  Last_lower_molar_size_to_penultimate / subequal_or_larger smaller, 
   128  Number_of_mental_foramina / two_or_more one, 
   129  Anteriormost_mental_foramen /  'below_incisors_(or_anteriormost_mandible)' below_p1 below_p2  more_posterior, 
   130  Posteriormost_mental_foramen /  in_canine_and_anterior_premolar_region below_penultimate_premolar  below_ultimate_premolar  at_ultimate_premolar_and_first_molar_junction_or_more_posterior, 
   131  Depth_of_mandibular_body / shallow_and_long deep_and_short, 
   132  Space_between_ultimate_molar_and_coronoid_process / absent present, 
   133  Coronoid_process_height / higher_than_condyle even_with_condyle, 
   134  Coronoid_process_width / 'broad_(roughly_2_molar_lengths)'  'narrow_(subequal_to_or_less_than_molar_length)', 
   135  Tilting_of_coronoid_process / '135-145' '110-125' 95_to_105  tilted_anteriorly, 
   136  Coronoid_crest / absent_or_weakly_developed  present_and_laterally_flaring, 
   137  Ventral_border_of_masseteric_fossa / absent_or_weakly_developed  'present_as_low,_broad_crest_more_than_half_the_height_of_the_body'  'present_as_well_defined_crest,_less_than_half_the_height_of_the_body', 
   138  Anteroventral_extension_of_masseteric_fossa / absent  extending_anteriorly_onto_body below_ultimate_premolar, 
   139  Labial_mandibular_foramen / absent present, 
   140  Condyloid_crest / absent present, 
   141  Posterior_shelf_of_masseteric_fossa / absent present, 
   142  Lower_jaw_angle / process_on_posterior_ramus  medially_inflected_shelf_on_ventral_ramus, 
   143  Lower_jaw_angle / posteriorly_directed medially_inflected  posteroventrally_directed posterodorsally_directed, 
   144  Lower_jaw_angle_length / length_less_than_ramus_length  equal_or_greater_than_ramus_length, 
   145  Lower_jaw_angle_shape / 'tapers,_base_wider_than_tip'  'rounded,_base_as_wide_as_tip', 
   146  Angular_process_vertical_position / posteroventral_border  'posterodorsal,_near_or_above_alveolar_plane', 
   147  Angular_process_to_condylar_process / level_with_or_posterior_to  anterior, 
   148  Condylar_process / peduncle_posteriorly_directed_ absent_, 
   149  Condyle_shape / ovoid cylindrical anteroposteriorly_elongate, 
   150  Condyle_position_to_tooth_row / at_about_same_level  slightly_above above_by_more_than_molar_length, 
   151  Mandibular_symphysis / tapered deep, 
   152  Mandibular_symphysis_posterior_extent / p2_ p3_or_more_posterior  p1_or_more_anterior, 
   153  Mandibular_symphysis_fused / absent present, 
   154  '"Meckel''s" sulcus' / present absent, 
   155  'Curvature of "Meckel''s" sulcus' / parallel_to  convergent_on_ventral_border_of_body, 
   156  '"Coronoid" facet' / present absent, 
   157  Mandibular_foramen / 'anteriorly_placed,_near_back_of_dentition'  'near_ventral_margin,_at_root_of_angle'  recessed_dorsally_from_ventral_margin near_or_above_alveolar_plane, 
   158  'Mandibular foramen dorsal to prominent, oblique subpterygoid  ridge' / present absent, 
   159  Septomaxilla / present absent, 
   160  'Premaxilla, posterodorsal process dorsal extent' / does_not  does_reach_nasal, 
   161  'Premaxilla, posterodorsal process posterior extent' /  does_not_extend_beyond_canine extends_beyond_canine  contacts_frontal_posteriorly absent, 
   162  'Posterodorsal process of premaxilla with distinct finger-like  extension' / present absent, 
   163  Lateral_margin_of_paracanine_fossa / formed__by_maxilla  maxilla_and_premaxilla, 
   164  'Exit(s) of infraorbital canal' / multiple single canal_absent, 
   165  Infraorbital_foramen / dorsal_to_ult_premolar  to_penult_premolar_or_more_anterior to_first_molar_or_more_posterior, 
   166  Infraorbital_canal_length / 'long_(more_than_one_molar_length)'  'short_(subequal_or_less_than_one_molar_length)', 
   167  Flaring_of_cheeks_behind_infraorbital_foramen / present absent, 
   168  Nasal / widest_posteriorly 'sides_sub-parallel' widest_anteriorly, 
   169  Nasal_overhangs_external_nasal_aperture / present absent, 
   170  'Naso-frontal suture with medial process of frontals wedged  between nasals' / present absent, 
   171  Nasofrontal_suture_position /  posterior_to_or_even_with_anterior_orbital_rim anterior_to_orbital_rim, 
   172  Nasal_foramina / present absent, 
   173  'Fronto-maxillary contact on rostrum' / absent present, 
   174  Maxillary_process_of_frontal / vestigial_or_absent  elongate_and_thin, 
   175  Preorbital_length_relative_to_postorbital_length /  'less_then_one-third' 'more_than_one-third', 
   176  Lacrimal / present absent, 
   177  Facial_process_of_lacrimal /  'large,_triangular_and_pointed_anteriorly'  'small,_rectangular_or_crescentic', 
   178  Lacrimal_tubercle / present absent, 
   179  Lacrimal_foramen_exposed_on_face / present absent, 
   180  Lacrimal_foramen_number / two one, 
   181  Lacrimal_foramen_within_lacrimal / yes  'no,_with_maxillary_contribution' 'no,_with_jugal_contribution', 
   182  Translacrimal_canal / absent present, 
   183  'Premaxilla, palatal process' / does_not  does_reach_nearly_to_canine_alveolus, 
   184  'Premaxillary-maxillary suture on palate' / transverse  'wedge-shaped,_pointing_anteriorly' 'wedge-shaped,_pointing_posteriorly', 
   185  Incisive_foramen / 'small,_length_of_1_or_2_incisors'  'intermediate,_length_of_3_or_4_incisors'  'elongate,_more_than_half_the_palate_length', 
   186  Incisive_foramen_composition / between_maxilla_and_premaxilla  within_premaxilla, 
   187  Palatal_vacuities / absent present_, 
   188  Major_palatine_foramen / within_palatine_  between_palatine_and_maxilla_ within_maxilla multiple_small_foramina absent, 
   189  Anterior_extent_of_palatine_on_palate / first_molar_  more_posterior_ more_anterior, 
   190  Palatal_expansion_to_last_molar / even posterior anterior, 
   191  Postpalatine_torus / absent_ present_, 
   192  Posterior_nasal_spine / weak_or_absent prominent, 
   193  Minor_palatine_foramen / small_  'large,_with_thin,_posterior_bony_bridge_' multiple_small_foramina absent, 
   194  Minor_palatine_foramen_composition /  'palatine_(or_palatine-maxilla)' palatine_and_pterygoid, 
   195  Maxilla_expanded_posterior_to_last_molar / absent present, 
   196  Posterior_edge_of_anterior_zygomatic_root /  aligned_with_last_molar_ with_anterior_molars_ with_premolars  posterior_to_last_molar, 
   197  Zygomatic_process_of_maxilla / present_ vestigial_, 
   198  Jugal / present absent, 
   199  Jugal / contributes_to_anteroventral_orbit_and_zygoma  contributes_to_zygoma, 
   200  'Maxillary-jugal contact bifurcated' / absent present, 
   201  'Jugal-lacrimal contact' / present absent, 
   202  Zygomatic_arch / stout delicate incomplete, 
   203  Molar_roots_exposed_in_orbit_floor / absent present, 
   204  Palatine_reaches_infraorbital_canal / present absent, 
   205  Lacrimal_contributes_to_maxillary_foramen / present absent, 
   206  Groove_connects_maxillary_and_sphenopalatine_foramina / absent  present, 
   207  Sphenopalatine_foramen / within_palatine  between_palatine_and_maxilla 'between_palatine,_maxilla,_and_frontal'  within_maxilla, 
   208  Sphenopalatine_foramen_proximal_to_maxillary_foramen / absent  present, 
   209  Maxilla_excluded_from_medial_orbital_wall / present absent, 
   210  Frontal_and_maxilla_contact_in_medial_orbital_wall / absent present, 
   211  Orbital_process_of_palatine / present  'absent_(palatine_excluded_from_medial_wall)_or_thin_sliver_in_ventromedial_wall', 
   212  Ethmoid_exposure_in_orbit / absent present, 
   213  Ethmoid_foramen / between_frontal_and_orbitosphenoid within_frontal, 
   214  Foramen_for_frontal_diploic_vein / absent present, 
   215  'Frontal foramen (on skull roof)' / absent present, 
   216  Postorbital_process / 'present,_prominent' 'present,_weak' absent, 
   217  Postorbital_process_composition / frontal parietal, 
   218  Postorbital_bar / absent present, 
   219  Dorsal_process_of_jugal / weak_or_absent strong, 
   220  Optic_foramen / absent present, 
   221  Optic_foramen_position /  narrowly_separated_from_sphenorbital_fissure  broadly_separated_from_sphenorbital_fissure not_visible_in_lateral_view, 
   222  Orbitosphenoid / expanded_anteriorly expanded_dorsally  confined_to_optic_foramen_and_vicinity, 
   223  Suboptic_foramen / absent present, 
   224  Orbitotemporal_canal / present absent, 
   225  'Frontal/alisphenoid contact' /  alisphenoid_contacting_frontal_at_anterior_corner  'with_more_extensive_contact_(50%_of_dorsal_border)' absent, 
   226  Frontal_length_on_midline_skull_roof /  subequal_to_slightly_smaller_than_parietal less_than_half_parietal  more_than_.5_longer_than_parietal, 
   227  Frontoparietal_suture / transverse  with_anterior_process_of_parietal_off_the_midline  with_anterior_process_of_parietal_on_the_midline, 
   228  Temporal_lines_meet_to_form_sagittal_crest / present absent, 
   229  Interparietal / absent present, 
   230  Nuchal_crest / level_with_or_anterior_to_foramen_magnum  extends_posteriorly, 
   231  Anterior_lamina_on_side_wall / present absent, 
   232  Squama_of_squamosal / absent_ present_, 
   233  Foramina_for_temporal_rami / on_petrosal_  on_parietal_and_or_squamosal_ absent, 
   234  Choanae / as_wide_as_posterior_palate narrower, 
   235  Vomer_contacts_pterygoid / present absent, 
   236  Pterygoids_contact_on_midline_in_roof_of_basipharyngeal_canal /  present_ absent_, 
   237  Pterygopalatine_crests / present_ absent_, 
   238  Midline_crest_in_basipharyngeal_canal / absent_ present_, 
   239  Entopterygoid_process / absent ends_at_anterior_basisphenoid  approaches_ear_region, 
   240  Midline_cordiform_eminence_on_basisphenoid / absent_ present_, 
   241  Ectopterygoid_process_of_alisphenoid / absent_  ends_at_anterior_basisphenoid approaches_ear_region, 
   242  Ectopterygoid_process / Long_crest small_process, 
   243  Transverse_canal_foramen / absent_ present_, 
   244  Exit_for_maxillary_nerve_to_alisphenoid / behind_ within_ in_front, 
   245  Number_of_mandibular_nerve_exits / two_or_more one_, 
   246  Foramen_ovale_composition / in_petrosal  between_petrosal_and_alisphenoid in_alisphenoid  between_alisphenoid_and_squamosal, 
   247  Foramen_ovale_position / on_lateral_wall_of_braincase  on_ventral_surface_of_skull, 
   248  Alisphenoid_canal / absent present, 
   249  Posterior_opening_of_alisphenoid_canal /  separated_from_foramen_ovale in_common_depression_with_foramen_ovale, 
   250  Position_of_jaw_articulation_to_fenestra_vestibuli /  at_same_level in_front, 
   251  Glenoid_fossa / on_zygoma partially_on_braincase, 
   252  Glenoid_fossa_shape / 'concave,_open_anteriorly' 'trough-like'  'anteroposteriorly_elongate,_concave' anteroposteriorly_short  'convex,_open_anteriorly', 
   253  Glenoid_fossa_vertical_position / even_with_central_stem  significantly_higher, 
   254  Glenoid_process_of_jugal / 'present,_with_articular_facet'  'present,_without_facet' absent, 
   255  Glenoid_process_of_alisphenoid / absent present, 
   256  Postglenoid_process / absent present, 
   257  Postglenoid_foramen / absent_or_vestigial present, 
   258  Postglenoid_foramen_position /  'present,_behind_postglenoid_process'  'present,_medial_to_postglenoid_process,_within_glenoid_fossa'  on_lateral_aspect_of_braincase, 
   259  Postglenoid_foramen_composition / within_squamosal behind_squamosal, 
   260  Suprameatal_foramen / absent present, 
   261  Entoglenoid_process_of_squamosal / absent  'present,_separate_from_postglenoid_process'  'present,_continuous_with_postglenoid_process', 
   262  Posttympanic_crest_of_squamosal / absent present, 
   263  Carotid_foramen / within_basisphenoid_  between_basisphenoid_and_petrosal_ absent, 
   264  Cavum_epiptericum / floored_by_petrosal_  petrosal_and_alisphenoid_ primarily_or_exclusively_squamosal  open_as_piriform_fenestra, 
   265  Alisphenoid_tympanic_process / absent_ 'present,_low', 
   266  Basisphenoid_tympanic_process / vestigial_or_absent  'present,_contributing_to_anteromedial_bulla', 
   267  Basicochlear_fissure / closed patent, 
   268  Epitympanic_wing_medial_to_promontorium / absent_ flat_ thickened, 
   269  RTPP / vestigial_or_absent  'low_ridge,_contributing_to_posteromedial_bulla'  'tall_ridge,_contributing_to_ventral_bulla', 
   270  Course_of_internal_carotid_artery /  'lateral_(transpromontorial)' 'medial_(perbullar_or_extrabullar)'  artery_absent, 
   271  'Intratympanic vascular canal for internal carotid (in lateral  position)' / absent present, 
   272  Deep_groove_for_internal_carotid_on_anterior_pole / absent_  present_, 
   273  'Perbullar carotid canal (for medial course)' / absent present, 
   274  Stapedial_artery / sulcus canal_ absent, 
   275  Stapedial_ratio / 'rounded,_less_than_1.8_'  'ellipital,_more_than_1.8_', 
   276  Coiling_of_cochlea / less_than_360_ 360_or_greater_, 
   277  Pars_cochlearis_length / greater_than_13%_skull_length  less_than_10_%_skull_length, 
   278  Promontorium_shape / flat globose, 
   279  Promontorium_depth / even_with_or_lower_than_basioccipital  higher_than_basioccipital, 
   280  Facial_nerve_intratympanic_course / open_in_sulcus  'open_anteriorly,_in_canal_posteriorly' in_canal, 
   281  Tympanic_aperture_of_hiatus_Fallopii / in_roof_through_petrosal_  at_anterior_edge_of_petrosal_ absent semilunar_hiatus, 
   282  Prootic_canal / present absent, 
   283  Prootic_canal / long_and_vertical_ short_and_vertical_  short_and_horizontal, 
   284  Lateral_flange / parallels_length_of_promontorium_  greatly_reduced_or_absent, 
   285  Bony_shelf_lateral_to_promontorium / extended_anteriorly  confined_posterolaterally prolonged_anterior_to_promonotorium, 
   286  Tegmen_tympani_width / uniform expanded_anteriorly, 
   287  tegmen_tympani_inflation / absent present, 
   319  Ant_crus_ectotympanic_broadly_contacts_squamosal / absent_ present_, 
   320  Elongate_ossified_external_acoustic_meatus / absent present, 
   321  Roof_of_external_acoustic_meatus / petrosal squamosal, 
   322  Entotympanic / absent_ present_, 
   323  Hyoid_pit / absent present, 
   324  Hyoid_contributes_to_bullar_floor / absent present, 
   325  Dorsum_sellae / tall_ low_, 
   326  Post_clinoid_process_contacts_promontorium / absent_ present_, 
   327  Position_of_ant_distrib_of_transverse_sinus_to_subarcuate_fossa  / anterolateral_ posterolateral_ absent, 
   328  Wall_separating_cavum_supracochleare_and_epiptericum / absent_  incomplete complete, 
   329  Crista_petrosa / vestigial_or_absent 'tall,_thin_crest', 
   330  Subarcuate_fossa_aperture / not_constricted constricted absent, 
   331  Anterior_semicircular_canal / does_  does_not_form_lateral_wall_of_subarcuate_fossa, 
   332  Internal_acoustic_meatus /  'deep,_with_thick_prefacial_commissure_'  'shallow,_with_thin_prefacial_commissure_', 
   333  Posttemporal_canal / large small absent, 
   334  Posttemporal_canal_composition /  posterior_opening_between_petrosal_and_squamosal within_petrosal, 
   335  Posttemporal_canal_position / on_occiput  dorsal_to_external_acoustic_meatus, 
   336  Mastoid_foramen / absent_ two_in_mastoid_ one_in_mastoid  between_mastoid_and_supraoccipital, 
   337  Amastoidy / absent present, 
   338  Dorsal_margin_of_foramen_magnum / formed_by_exoccipitals_  by_exoccipitals_and_supraoccipital_, 
   339  Atlantal_foramen / present_ absent_, 
   340  Atlas_neural_arch_fused / absent_ present_, 
   341  Atlas_neural_arch_and_intercentrum_fused / absent_ present_, 
   342  Axis / with_suture_between_atlantal_and_axial_parts without_suture, 
   343  Axis_with_extra_pair_of_transverse_processes_on_ventral_surface  / present_ absent_, 
   344  Axis_anterior_facets_and_dens_connection / not_linked_ linked_  facets_extend_ventral_to_dens, 
   345  Cervical_inferior_lamellae / present absent, 
   346  'C7 (or last)  transverse foramen' / present_ absent_, 
   347  Thoracic_vertebrae / 13_or_fewer 15_or_more, 
   348  Number_of_lumbars / six_or_more five_or_fewer, 
   349  'Xenarthrous articulation in addition to the pre- and  post-zygapophyses of lumbar vertebrae' / absent present, 
   350  Sacral_vertebrae / two three four_or_more, 
   351  Sacral_vertebra_fused_to_pelvis / absent present, 
   352  Infraspinous_fossa_position_and_size_to_supraspinous /  different_planes_and_larger_ coplanar_and_subequal_, 
   353  Suprascapular_incisure / absent_ present_, 
   354  Acromion / reaches_distal_to_glenoid_articulation_with_humerus  remains_proximal absent, 
   355  Metacromion / weak_or_absent distinct_process, 
   356  Greater_tubercle_of_humerus / ventral_to_humeral_head  even_or_dorsal_to_humeral_head, 
   357  Deltopectoral_crest / proximal_half_of_humerus_  distal_half_of_humerus_, 
   358  Supinator_ridge / weak_or_absent_ 'shelf-like', 
   359  Medial_epicondyle / robust weak, 
   360  Entepicondylar_foramen / present absent, 
   361  Supratrochlear_foramen / absent_ present_, 
   362  Ulnar_articulation_on_humerus / spherical_ cylindrical_, 
   363  Radial_articulation_on_humerus /  rounded_radial_condyle_anteriorly_but_cylindrical_posteriorly capitulum, 
   364  Radius_articulation_with_distal_humerus / single_fossa two_fossae, 
   365  Central_process_of_radial_head / small_or_absent present, 
   366  Radius_and_ulna_distal_fusion / absent present, 
   367  Radius_articulation_with_carpals / single_fossa two_fossae, 
   368  Scaphoid_and_lunate / separate fused, 
   369  Centrale / present absent, 
   370  Pubic_symphysis / extensive narrow, 
   371  Epipubic_bone / present_ absent_, 
   372  Articular_surface_of_femoral_head / extended_posterolaterally  limited_to_sphere_of_femoral_head, 
   373  Fovea_for_ligamentum_teres /  does_not_interrupt_margin_of_articular_surface does absent, 
   374  Greater_trochanter_to_femoral_head / lower higher, 
   375  Size_of_lesser_trochanter_of_femur / large_ small_, 
   376  Third_trochanter / absent present, 
   377  Pectineal_tubercle / absent_or_vestigial distinct, 
   378  Distal_femur /  similarly_sized_in_anteroposterior_and_mediolateral_dimensions  longer_anteroposteriorly_than_mediolaterally, 
   379  Patellar_facet_of_femur / 'shallow,_weakly_developed_'  broad_and_shallow narrow_and_elevated, 
   380  Ossified_patella / absent_ present_, 
   381  Articulation_betw_femur_and_fibula / absent_ present_, 
   382  Tibia_and_fibula_proximal_fusion / absent present, 
   383  Tibia_and_fibula_distal_fusion / absent present, 
   384  Depth_of_trochlear_groove / absent_or_shallow  'moderately_deep_(U-shaped)' 'deep_(V-shaped)', 
   385  'Astragalus, angle bet med and lat tib facets' / 180_  intermediate_ 90 lateral_tibial_facet_absent, 
   386  'Astragalus, angle betw fib facet and lat tib facet' / 180  intermediate_ 90, 
   387  Radius_of_curvature_of_lateral_trochlear_ridge /  greater_than_medial subequal, 
   388  Cotylar_fossa / absent present, 
   389  Sustentacular_and_navicular_facets_of_astragalus_contact /  absent present, 
   390  Astragalar_sustentacular_facet_medial_extent / does_not__  does_reach_medial_edge_of_neck_, 
   391  'Astragalar medial plantar tubercle (ampt)' /  vestigial_or_absent protruding, 
   392  Astragalar_neck / absent_ present_ present_long, 
   393  Astragalar_head_convexity / absent present, 
   394  Facet_on_astragalus_for_cuboid / absent present, 
   395  Astragalar_canal / present dorsal_foramen_only absent, 
   396  Posterior_trochlear_shelf_of_astragalus / reduced strong, 
   397  Calcaneal_width /  'broad,_with_sustentacular_and_ectal_facets_extending_away_from_body'  'narrow,_with_sustentacular_and_ectal_facets_in_line_with_long_axis_of_body', 
   398  'Ectal (post calcaneoastragalar facet) longest dimension' /  anteromedial_to_posterolateral_ straight_ posteromedial_to_anterolateral, 
   399  Overlap_between_ectal_and_sustentacular_facets / partial_overlap  complete_overlap absent, 
   400  Calcaneal_sustentacular_facet_mesiolateral_orientation / medial_  dorsal_, 
   401  Calcaneal_sustentacular_facet_expanded_onto_body / absent present, 
   402  Calcaneal_anterior_peroneal_tubercle_position /  protruding_anteriorly_beyond_calcaneocuboid_facet_  'anterior,_non-protruding_' at_a_distance_from_anterior_end_of_calcaneum  absent, 
   403  Calcaneal_plantar_tubercle / absent_ at_distal_margin more_proximal, 
   404  Tuber_calcis_ventral_curvature / present_ absent_, 
   405  Calcaneal_facet_for_fibula / present absent, 
   406  Orientation_of_ML_axis_of_cuboid_facet_relative_to_long_axis_of_calcaneum  / less_than_70_degrees 70_to_80_degrees approximately_90_degrees, 
   407  Proportions_of_cuboid_facet / depth_and_width_subequal  deeper_than_wide wider_than_deep, 
   408  Deep_groove_for_tendon_of_flexor_fibularis / absent present 
  ; 
MATRIX 
[                          10        20        30        40        50  
      60        70        80        90        100       110       120  
     130       140       150       160       170       180       190  
    200       210       220       230       240       250       260  
   270       280       290       300       310       320       330  
  340       350       360       370       380       390       400      
] 
[                          .         .         .         .         .  
      .         .         .         .         .         .         .  
     .         .         .         .         .         .         .  
    .         .         .         .         .         .         .  
   .         .         .         .         .         .         .  
  .         .         .         .         .         .         .        
] 
Nanolestes  
000?0??0??????0?1?0?000000??00000?00000001000?000000000000100?0000?0102
0110{01}00000000--000--0--------0?0??000000001000010?0---
0?0020?0001????0020000?1?02000?00??????????????????????????????????????
???????????????????????????????????????????????????????????????????????
???????????????????????????????????????????????????????????????????????
?????????????????????????????????????????????????????????????????????? 
Peramus  
000{03}0??{012}??????????0?000101??0?1000000000010000000000001100011000
00000200000101000000--000--0--------0?00?00000000100000100---
0002(12)01011110?100200010?10100001????????0???????????????????????????
???????????????????????????????????????????????????????????????????????
???????????????????????????????????????????????????????????????????????
???????????????????????????????????????????????????????????????????????
?? 
Vincelestes  
003000110000000000000000010?300----00000000001-----00000--
0010100001020010022101100100000-01000000--0211001000000300100100---
01032110011201100001011010201-011000000(01)00000000-
0000100000000000000000000000000000000000000000-00000000000000001-00-
000000-00000000--0000000000000-00000000000000000000000000000000000-
0000000??0?000000010000000000000?0200?0000000?0000000000000000000000?00
?00000-000000000000001000000 
Kielantherium  
000???????????????0?????????1?????????????????000--
???????0?000111011200022{01}1100000111100-02000000--
0?1??02000000110010100---
01{01}?101?????01??????????????010?????????????????????????????????????
???????????????????????????????????????????????????????????????????????
???????????????????????????????????????????????????????????????????????
???????????????????????????????????????????????????????????????????????
?? 
Deltatheridium  
00100011000000000?0?01010101210010-00000000000101--
00000000001011101000002211100101011122012000000--
01110021000001100101110-001013010011100001100010110001-
1111100001000?0010-
00100000100?0000001?010000000000??10????????01??????????1121???????????
??????1?{01}01100????1???10{12}-0-20111?0202110000?0??0002-2000001000-
0101???????1?0??012???01?0?0???????????????????????????????????????????
?????????????????0000??00??0 
Mayulestes  
001000000000000000000101010?2?0100-00000000000100--
?0000000001011101002012212210101111122012110000--
00110001101011130113110001001301?0???0????????????00011??11110111000010
10-0010000010100011101000000000000?000000?0010-00-?0?11000011110010100-
011110-1010011100?0001000101-1-201110011-10000011100002-2100001000-
0111000??0?1000?0?????????201100100???????1100111000110000???1000110010
?00000-0100110?0010001100000 
Pucadelphys  
001000000000000000000101010?2?0100-00000000000101--
00000000001011101002012112210110111122022110100--
001100001011111301231200010013010021100011100011110001-
1111100011000000110001000001010???1111000000000000000000001010-00-
2011000?01120??1?100-111110-101001110010001000101-1-
201110010210000010100002-2100000000-
0111000??0?1000?0120?01???2011000000100???110010100011000???00000110000
?0000?-0?0?11000010001100000 
Eomaia  
0001000000000?000?000001010?0?100101000101?????010010010?00?100{12}10?1
?0?002?{01}0100?00??1111012??00?0--
001?1010?010?01?02??01?000002101011120110020001001020010101100011??0??0
10-
100?1??0?????????????0?00001???????????????????????0?0?0???????????????
??????????1????0??????????????11???????????????????????????????????????
??????????????????????????????0????00?0?00???110?000??0???1?0?111?0????
???11?0??0??10?00???? 
Prokennalestes  
000?00?0??????????0?0???00??0?1????10001(01)1000000000(01)00(01)000(01)
0100(12)1001100010200100000011111012000000--
001000000010011002111100000011010111201100200010?100001010????011?1????
??????????????????????????0?0??????????????????????????????11(01)??????
????????????????????????????10000?00111?0001110000??11000010000000?00-
000????????1?00??02???11?0?????????????????????????????????????????????
???????????????????????????? 
Murtoilestes  
00????????????????????????????????????????????????-
???????????0111?2100010211100000011112012000000--
0?1??000101?01110211110000?????????????????????????????????????????????
???????????????????????????????????????????????????????????????????????
???????????????????????????????????????????????????????????????????????
???????????????????????????????????????????????????????????????????????
???????????????????????? 
Bobolestes  
000?00?0??????0???0?0???11??0?1???????????????00000000120000100110?2001
0022{01}1100100111122112010100--
00100000001001110211110000002(12)01??01?01???????????01000021??????????
???????????????????????????????????????????????????????????????????????
???????????????????????????????????????????????????????????????????????
???????????????????????????????????????????????????????????????????????
??????????????????????????? 
Montanalestes  
00{01}????{012}????????????????????{01}?1????????????????????1001100011
10??????????????????????????????????????????01000100111021111000000{12}
3010021201100201010110{02}01-
021????????????????????????????????????????????????????????????????????
???????????????????????????????????????????????????????????????????????
???????????????????????????????????????????????????????????????????????
???????????????????????????????????????? 
Paranyctoides  
000?0?????????????0?????11??0?1????1{01}001(12)2000?0001010000(01)00110
0111011010(02)22{01}1111100111112112111111000?1??0000010011312211200010
0(13)201??11?0???????????????1?1???????????????????????????????????????
???????????????????????????????????????????????????????????????????????
???????????????????????????????????????????????????????????????????????
??????????????????????????????????????????????????????????????????????? 
Eozhelestes  
000????0??????????0?????11??0?????????????????000(01)?1????????1?0?????
?????????????????????????????????????000001001110223020001?0?2?????????
???????????0(01)0??????????????????????????????????????????????????????
???????????????????????????????????????????????????????????????????????
???????????????????????????????????????????????????????????????????????
??????????????????????????????????????????????????????????? 
Sheikhdzheilia  
00?????????????????????????????????????{12}??????????????1010?110012101
020002101111102101122122010200-
00?1??000?010011{12}1223?20000?{01}?20?????????????????????????????????
???????????????????????????????????????????????????????????????????????
???????????????????????????????????????????????????????????????????????
???????????????????????????????????????????????????????????????????????
??????????????????????????????? 
Alostera  
00????????????????????????????????????????????????????????????0121?2021
002222111102111122122110222000?1??0?0?01?01131223?20000????????????????
???????????????????????????????????????????????????????????????????????
???????????????????????????????????????????????????????????????????????
???????????????????????????????????????????????????????????????????????
????????????????????????????????????????????????????? 
Lainodon  
00????????????????????????????????????????????????????????????0????????
??????????????????????????????????001001001131223?20000????????????????
???????????????????????????????????????????????????????????????????????
???????????????????????????????????????????????????????????????????????
???????????????????????????????????????????????????????????????????????
????????????????????????????????????????????????????? 
Avitotherium  
00????????????????0?????01??1??????????????????00--
000????????0121?20210022{02}2111102111122122010{12}11000?1??00100210013
1221?20001?????????????????????????????????????????????????????????????
???????????????????????????????????????????????????????????????????????
???????????????????????????????????????????????????????????????????????
???????????????????????????????????????????????????????????????????????
???????? 
Gallolestes  
00??????????????????????????????????????????????????0012?????10????????
????????????????221?2110?1{12}00??1??0000021001302231200010??2?????????
???????????????????????????????????????????????????????????????????????
???????????????????????????????????????????????????????????????????????
???????????????????????????????????????????????????????????????????????
???????????????????????????????????????????????????????? 
Parazhelestes  
000???????????0?0?00????0(01)0?0?1????1000111000010010010021?0?10012212
1210022221111021111221221112220000100000002111121223020001001201???1201
??????????????1-
121????????????????????????????????????????????????????????????????????
?????????????????????????????????????????10{12}-
0?201?1??002100100??????0{01}?0?0000?000-
?{12}???????????00??020?111?0?0????????????????????????????????????????
??????????????????????????????? 
Aspanlestes  
000?0??{012}????????????????????0?1?1?01??01111100100000100210011002221
212100220211110211112212211022200001??000?0111112122302000100(12)101??1
1201??????????????1-
121????????????????????????????????????????????????????????????????????
?????????????????????????????????????????10{12}-
0?201?1??002100100??????0{01}?0?0000?000-
?{12}???????????00??020?111?0?0????????????????????????????????????????
??????????????????????????????? 
Zhelestes  
00010?????????????????01010?0?1?101100011111?010010010021???10022212121
002{12}221111021{01}11???22110{12}{12}200001000000011111212230200010012
0?0?1120?10020001001???1-
121?????11?????????????????????????????????????????????????????????????
?????????????????????????????????????????10{12}-
0?201?1??002100100??????0{01}?0?0000?000-
?{12}???????????00??020?111?0?0????????????????????????????????????????
??????????????????????????????? 
Cimolestes  
001{03}00?1??????021?001001010?1?1?10-10012(01)(12)0000010--
000000000100110010210022001011001111221120101(01)(01)000010000000000111
0211120(01)00001(12)01001120010????000?00(01)01-
121????11(01)?10??0????01?110???????2010??01???????????????????10-
???????????????????????????????????????????????????????????????????????
???????????????????????????????????????????????????????????????????????
???????????????????????????????????????????????? 
Maelestes  
000{03}00?1??????0?100?1?0{01}010?0?10101100110211000111100000001010022
212021002100101100101100-
1201011100001000000021111102121210000023010021201100200001020001-
1???11001100???0???10??1000????1102101100100001110110000001?{01}000????
0?11???1111?0112120???{23}???1100?011001010300010000-
01111002021100000001001{12}?{12}00100011111{12}00(01)100?0?00??10021111
110{03}01100010???????000?1000011100??????????????????01100???11??0????
???????? 
Batodon  
001???????????????0?????01??1?1????100?112000?010--
000110001100221?102100212110110011112211201011100001000000010111{12}021
21{12}00000022?1??????????????????0001-
???????????????????????????????????????????????????????????????????????
???????????????????????????????????????????????????????????????????????
???????????????????????????????????????????????????????????????????????
???????????????????????????????????????? 
Bulaklestes  
001???????????????0?0???00??1?1????1000???????000--
000100001100112111210022{02}{01}101100111112112001100--
001?0000?010011102112100000002?1??????1???????????0001-
?21????????????????????????????????????????????????????????????????????
???????????????????????????????????????????????????????????????????????
???????????????????????????????????????????????????????????????????????
???????????????????????????????????????? 
Daulestes  
001???????????????0?????00??1?1???-10001120000000--
000101011100111(01)10000022001011001111121120001(01)(01)000?1??000?0200
1110211?10000?0?2????????1??????????????1-
????????1??????????????????????????????????????????????????????????????
???????????????????????????????????????????????????????????????????????
???????????????????????????????????????????????????????????????????????
???????????????????????????????????????? 
Uchkudukodon  
001{03}00?{01}??????{01}???0?000?0000101???-10001020000??0--
000?0101?100110111000022001011001111121120001(01)(01)000?10000000200111
0211210000001(23)010111201100200010010201-121??0?011000?1110-
100111000???0{01}0210110?1000011001{013}?00000?02--
010?00210???1111???1?00-021{23}00-1?00?0111012?1?0001000000011100?1-
1?0000??????1??????00????????????00?0?000????????????0?100?????????????
?????????????????????????????????????????????????????? 
Kennalestes  
001000{012}1?00001000?0?00000000101000-10011121100001--
00000101010021202120002200101100111112112001112000010000000101111021111
0000001201002120010020000??10001-1211100011010?0?10-
101111000???0000101100?0000110?10000000??2--
?10100???0001111?01?2?20?11300-1000?01110121?3000101-000111100?1-
10000000?1?11??{01}00100211101100110?1?00000?00211112--
20?110?????????????????????????????????????????????????????????????????
?? 
Asioryctes  
00100000000001000?000000000?1?1000-20011220000001--
1001010101002100102100220010110011111(02)112001100--
001000000020111102111100000001010021200100200010010001-
1211100011010?0010-1001110000000??010110000010110?10000000??2--
010100{02}100001111?0111020011300-1000101110121?3000101-00011110001-
10000000?1111??{01}0010021110110011001?00000?0??????2--
10111001101???????????????????000??????????????0011?0?11111?00??1000000
?0 
Ukhaatherium  
001000000000010000000001010?1?1001-20011220000001--
10010101010021001021002200101100111110112001100--
001000000020?11102111100000002010021200100200010010001-
?21110001101000010-1011110000000??01011000001011?01?0??00??02--
01010??1?0001111?01110200?1?00-100010111012103000101-000111100?1-
10000000?1?11{01}1{01}001002111?11000100110?0001002???12--
2011????????????100010000011?00?0?00??01?00?11?0011001112100001010200?2
20 
Deccanolestes  
00????????????????0?????01??1?1????1011???????001--
000?2100???0211010210022{01}2111100111122012011200-
0001?0001?010011112(12)1110000?012????????????????????000??????????????
???????????????????????????????????????????????????????????????????????
???????????????????????????????????????????????????????????????????????
???????????????????????????????????????????????????????????????????????
???0120011111000020100111100 
Kulbeckia  
001100{012}0?????21?1?11100000??1?1000-2?111020000000--
?001211?110022002021002221111102111112122001200--
001?00000022111(12)122211000000(12)101???1210???????????0001-
12111000110000?0?0-?00????101???{012}??????0010000????????????1?10-
????????????1?{12}??????????????????????????????????10{12}-
0?0(01)1?1?011-
110000????1?011{01}00100?111?11???????????00???2???11?0?0??????????????
????????????????????????????????????????????????????????? 
Zhangolestes  
000?00?1??????1?1?211???111?0?????????????????00011???121??0100????????
??????????????????????????????????000001?01131222??0000?{01}?101???????
???????????0?0?????????????????????????????????????????????????????????
???????????????????????????????????????????????????????????????????????
???????????????????????????????????????????????????????????????????????
???????????????????????????????????????????????????????? 
Alymlestes  
00????????????????????????????????????????????????????????????0????????
??????????????????????????????????001002210131223???000????????????????
???????????????????????????????????????????????????????????????????????
???????????????????????????????????????????????????????????????????????
???????????????????????????????????????????????????????????????????????
????????????????????????????????????????????????????? 
Zalambdalestes  
00(12)(01)00(23)11110?21211211000111?(12)?1000-21111120001000--
00012100010022002021002121111102101100-22001200--
00110001002211131223121000001101011120{01}100200001010001-
121110001100000110-
1000100101000200{01}011010000011101200110100000010100101(01)00111100111
120011300-1000{12}0111012103000101-00011110011-
100000000101111{01}00100211111{12}0000001101000?102???1100101???00?11??
???11??100?0????0?????01???100??0??{12}2200?1?110{12}01201?30112?0 
Barunlestes  
002(01)00?1??????1211211011111?2?1----201111200?000---
0??12100010022002021002121111102101100-22001200--
0011000100221113122312100001-1010111200100200001010101-
121???0?11000????0-
100?110?0???0220101001?00????1?1{13}01100??0????10?0??????011?1??111120
01130??1000?0111012103000101-0?011110011-
10000000?1?11???00100211111?00000????1?0??1??????????011100?0???0?0?1??
?100001110?00100012111001?0??????????????????????????? 
Gypsonictops  
00(01)?00?{012}??????????0?0???010?(01)?1????2(01)11222111000010(01)1(1
2)121101100221010210022211111001111221220112220000100000002(12)111312(1
2)1120000002201???1200??020000??????1-
121?????11?????????????????????????????????????????????????????????????
???????????????????????????????????????????????????????????????????????
???????????????????????????????????????????????????????????????????????
???????????????????????????????????????? 
Leptictis  
001300311000000000000001110?101001-11112221110010--
000121201100220020210022211111021111221120112120000110000002(12)1113122
11200000012010111200100200001120?01-
1211100112111011110101011001000002011100000010101100000000102--
0110001001001111111020101212010110020110011001100100000011110011-
10000001?10001?1001002100-111110000101100100211012--
301?111????000201111000001110?00010100111002?00102200010210200201011112
10 
Purgatorius  
001?00?1??300?0?1?0?0???01??1?????-????2{12}10000010--
00020010110022{12}02021002222{12}11102111112112112222000?1??001?0110111
1221110000003200???????????????????????????????????????????????????????
???????????????????????????????????????????????????????????????????????
???????????????????????????????????????????????????????????????????????
???????????????????????????????????????????????????????????????????????
???????? 
Protungulatum  
001??0????????0?0?000?01010?1?2???-10112(01)11100010--
10011000111022102021002222211102111211022102222000011000(01)001101111(1
2)1312000100(12)(12)010021200100201001020001-
121????????????????????????????????????????????????????????????????????
????1?{12}??????????????????????????????????00000?011?1?001-
10???0??211?0{12}?{12}001002101011?????????1?00??0201112--
?0??????????????????????????????????????????????022100?0111000211011101
20 
Oxyprimus  
001?????????????????????????1?????-??????????????--
1001200011102210202100222221110211121102210222200001?0000001101111(12)1
21200010{01}?1010021200100???00??2???1-
131????????????????????????????????????????????????????????????????????
???????????????????????????????????????????????????????????????????????
???????????????????????????????????????????????????????????????????????
???????????????????????????????????????? 
Vulpavus  
00(12)000210000000000000001010?(12)?0111-00011230000011--
00000000?12022002021002222111102111100-
22101111(01)10011001100210111122131000010(12)(12)0?0011?00?0000001112??
01-
1??11(01)011001(12)010110001111001?0?01(02)?????01?0010{01}?0??????????
0000110?01?01001111??110?0???2120111000?01100?011300000000-0?11010?1-
12000102{01}1{01}0010{01}000000100-
1{12}10102???01?00????????????0??????????00??1?001??000110000(01)???101
11001???00220001021010020102011100 
Miacis  
001000210000000000000?01010?1?0111-0000123000101?--
00010000012022002021002221011102111100-
221001(02)(01)01001100110010011111023100001{01}?10100?10000?0????1111??
?1-
1{123}1?????10012?10?10???????????????20???0???????10?1000000110000?10?
010010?111111?101011?21(23)0111000?011000111(13)00000000-0111010?1-
1200011111000???00000010101{12}10002???01?00????????????0??????????0010
????10?000????0?00??????1?????000????????1?1?0???????1??? 
Gujratia  
00100021?0000?0400000001110?1?2001-20012001100011--
000201001111120020210022221111021111221221022230000100000?0210111222212
0001002(12)010011000000300001{01}2000?????1110111010?0011010101100?????
??1103-03000000??002001001110000100000000011111??1?1010021200-
1000101100???1300000000-???1?1??1-
??0?01??????????????02????1?11{01}0102?01000????????2--
30???????1???010????10011??11?010101??111?12100012210010201201101012101
10 
Hyopsodus  
001300210100000000000011110?102110-10012001100010--
0(01)1221100111120020210022221111021120220221012232(01)00110(01)0000210
111222221000100(012)2010111010000{02}01001110?01-
1211110111000011110001011?012000{012}00103-0000000000??00?000??02--
011?0?111001111011101010021201-10002011000101100100000-0?1101011-
100101002{01}?002-
?00100200101{12}101?10???1?00?00201?11???0???111?0?1?020010111000111110
10101100?100210000121001021120020101110100 
Meniscotherium  
001100210040000400000011110?102001-20012201110011--
00022110011212002011102222111112122020122101223210011000000110111222031
-0000002110121000000001001120011-
121111011(12)0100(01)011000101100121?0{01}02000000?0000001?0001000??000
001100?2100011110??101010?{12}12011100?2011000101300100000-011101011-
10010000110002-
??0?00210101{12}0?111????1?00?0???1??1???0?0111101110020111110010111110
101011111100210000120000021000020101111120 
Phenacodus  
001000211040000400000001110?1?2010-210?2201110?11--
0(012)0221(12)001(01)11200201110222221111212202202210222321001100010021
0111222211000100020100(12)1000?00001001120?0?????111011(12)0000?0110001
0110012100220?03-00000(01)0000?00000001012--
011?0021??011110????1010?212011100?2011000101300100{12}-002?1101011-
10010000?1??02-?10?002100-
12100{01}10???1?00?0??????100(03)0?01111???10020111?1001011111010101011
110121000022?001021?00020101?112?0 
Ptilocercus  
0020003110000021100010101100200000-10011020100-----
00022100110012202021002212211100110100-
2211112201001000001011021312231200010031010011200000200001020001-
13111200101120001110011010010000000113001000111111100100011000111010020
1110111011101010021201010000011001101100000010-111110211-
1210100211100{01}11100002000-120110010101100100211112--
30101111?11{01}10101111001000110000001110001001100002210110210200101121
11100 
Plesiadapis  
00(23)(01)1031013000101020-0(12)12-0?(23)-20(01)0-2(01)012(12)011(01)0-
----
0000(01)1(12)0011122(01)02021(01)02222(12)1110211012202210222320001(01)
00100021021312210200010032100021200000200011021101-
13111201120020111101001010000000000113-01000000010?0011001?02--
010?01?120001111?1112?20011200-11002011000101100002000-211110011-
121000031??{02}02-211111200201{12}1110011011000????????2--
30?111???1??00101???000000110000???110(01)01?01???002200110110010201121
11101 
Northarctus  
0010003200400004000000010100102011-20002(12)01100010--
0(01)02211001112210202100222211110211012212210122320001101-----
10212222202000100121(01)00(12)1200000200001021(01)11-
13111101100011101100011011010000000013-
0000001001?000??0???0001110?0?{01}120001110?11110200?1200-
1100?011000001100002010-111110211-
12101003111?0{01}11?1111200201{12}1110010011000?????11?2--
30?11111???00010??0?00100011000010?10?001002100002210100210?11101122112
21 
Adapis  
0013003200 4000040000 00(01)1110010 2010-(12)0002 201100010- -000221100 11122(01)0202 
1002222(12)11 1021101200 2210122320 001001---- -102122220 02-0010012 1000110000 
0030010102 1(01)11-13111 101(01)(01)00211 0110001101 1010000010 113-00000(01) 0001100011 
011?000111 0?01012000 1110?11010 20011210-1 1001011000 0011000020 10-1111102 
11-1210100 311??0{01}11? 1111200201 {12}111001001 100010??0? ??2--30??? ?????????? 
????????0? ??10?00??? 1???????2? ???0221010 0210111101 12211121
Anthradapis
001?00???? ?????????? 00??010010 2????????? ??????010- -0000?1?0? ??1??????? 
?????????? ?????????? ?????????? ?????00001 21131(04)2223 ?20100???? 1????????? 
?????????? ?????????? ?????????? ?????????? ?????????? ?????????? ?????????? 
?????????? ?????????? ?????????? ?????????? ?????????? ?????????? ?????????? 
?????????? ?????????? ?????????? ?????????? ?????????? ?????????? ??????????
?????????? ?????????? ?????????? ?????????? ?????????? ????????
Tribosphenomys  
0032114301221-121131-02-2--?3-2----0002???????------??0210-
010122002021002222211122-101220221022031-001111-----21313122102010001-
2100?102100?02??0???10101-131?1??-1110???????????????-
????????????10?????1???????????????????????????????????????????????????
???????????????????????????????????????????????????????????????????????
????????????????????????????????????????????????????????000221001011020
0201011111?0 
Paramys  
0032114301221-121131-02-2--?(23)-2----00022201110--------0211-
0101(01)33-----1--222211-22-22-2202210222320001111-----
2131322210101000(01)32100110210000{02}??010220101-1311120-
1110200011000111110-0100002113-0200000001??3011001?02--
010100001000111011102020020201110212001200001300010000-011110001-
1010000012000011101002100-11111020?001000?0??????2--
?0?011110??00010??0?0000(01)011?10?00?112111002100002200010110200201011
11210 
Rhombomylus  
0032114301221-121131-02-2--?3-2----2(01)0?2(01)10200-----
011220200111233-----0--021201-22-20100-221022032-1?1111-----
110131211120000003(12)100011210000210000020101-1211120-
1110200011000111110-0100002003-
01000010111010110010000011010121200011111111202002120{01}01021200110000
2{13}000102---211110(12)11-12100103120202-2?01002000-
1210(01)0202111000000201012--
201???1??1??0?1?1?0110000111010????110111012100002210010110200211011101
20 
Gomphos  
00(23)21132012110121131102-2--?(23)-2----210?2100000-----
022021200101233-----1--022211-22-201020221022032-0?1111-----
1131312210201000032100011210000210010020101-1211120-
111010001?01??11110-?100?02003?0100001011?010??00??02--
01??0??0???01111?1101010??1201?1031100120000210?0002---
???1??????????????????????????????????1??0?02101000???????????30??111??
????000110?001?011????????10?111?1?10000220001021020111101111100 
Mimotona  
00(23)21132012110121131102-2--?(23)-2----20002000000-----
000021000101233-----(01)--022211-22-20100-221022032-0?1011-----
11?131221020000003?1??????10???????????01??????11{12}0-
1110?????1??01?1???-
?1??????????000000?1???????????????????????????????????????????????????
???????????????????????????????????????????????????????????????????????
???????????????????????????????????????????????????????????????????????
???????????? 
Blarina  
00(23)3002{23}11201{01}1110310011{12}?1?(23)?0----10021200201-----
000222-0010011002001102022211110100100-121101022-
1111000110111213112332000011-3010020000000000101110101-
1311110112011110111101101?0??0?020110100011---21?00?1?????102---
12?00?10000111111101010021{23}00-1100-?10-??111300001000-011110031-
1200000011010001000002112012101000100100100?101012--
00?01111001{01}00001001100000110000011100101001100102200011210000201011
101?1 
Erinaceus  
00(23)0002211000(01)10100010101110(23)00----(01)00(01)1000100-----
00022000010012002021000222211-02100100-
22010223201111000100211213122032-0011(01)3(23)010121000000300101020101-
131112001001111111111?-01101200100111100100101111-0101110(01)002--
010010002000111111101010021200-104020111?1100111001000-011110011-
1010100210000011001000111012101020100(01)000100201?1110(23)010111110110
010110110011011000011110201100110010221011011120120101010110 
Solenodon  
002300210130012000000010110?2?1000-10011020100-----
00012000010020002020012213--1120111100-120100011-
0010000000201001000030-0000013010021100000301111010101-
131111011(02)111111111101111001200001111100001---211101011100002---
1000000000111110110100-02120111100-0110?1211300000000-011110011-
1100000011000111001002112012110000110100110??????2--
30101110101110201101010000110101001100101001100002210010211?00201010102
11 
Eoryctes  
002?00?{23}??????????0?????01??2?1????10011220001-----
0001000?0100220020210022{01}0101102112000-120?0100--
0?100000?02000110203?20000?0(23)2????????????????????010??????????1001?
??0?10?11?110?????0?2210100?0????2???????00?0??2--
?10?00?00?001111?11??0???2120111100?0110?1{12}0111101?010-
1?1110????1210100211000{01}1100100011101?1000?01?01???????????????0????
??????????????????????????????????????????????????????????????????? 
Potamogale  
0023002101200023000010101100202000-20012210000-----
11012001110021102022102212001100111100-22000100--
0010000000211111020032-0000013010020000000000001010201-
131111011210111011111--111-1000032100000001---210-00100001002---
1001101101011110110100-02120111100-0110?0211211101000-011100011-
11000011110101110010001020121010001101001100201111000010111110111000101
0110110110000011110010?02100101200?11110201??1?00102?0 
Orycteropus  
01(23)---54--------------2-2--?(23)?2-------0------0------------0-10-0-
-------------------------------------------------------------
100(123)010110010000300101020201-1311001-(01)201011111010010120-
2000401101010000001000001000001000001010000000011100110100-021200-
10412010--0201100020000-011101011-1000000011100110101002100-
111110001101000102202-12--
(123)01?11110??000201101111001110001010101111102?110122010111100002?101
?112?? 
Rhynchocyon  
00210051-----103100011001000102001-12011220201001--11(01)221200222033--
---0--021211-02-10100-22101100--0-1--000011103122220-2-000-
012011100000000300101020201-
13111001100110111101001110012000021010010000101000001000001001001011102
0000112101101011021200-104020010101011110?1010-111100031-
101010011202?011?0???10?201{12}?100001111101100211112--
20101111101000101111110101110001010100111012111112211011211201221010102
01 
Procavia  
00121(01)4201221-031000102-2--?1?2020-22032201200000--121221100102033--
---1--021211-12-12300-22101123202310100001011111122032-
0100001111120010000301101020211-1211111-1110001111000101100-
2000(01)0(01)(01)1001(01)00000001101011000(01)0010110101200010112111101
011021211010410010--02011001001-00211110011-10000000120002-2100002000-
021010102111100102100112--
01101111001100201120100111111001010101111(01)12101102201111101201221030
10220 
Moeritherium  
00211(01)2202000102100010112--?2?2----22012201100-----121221110111033--
---0--022211-02-02300-2210122321001011-----11214222102001001-
1101131010100001001020011-1??1110111?0100011001--???-
000001(01)1100002001010?1-1?001101002--
010?01000100111001101000011?11010400000-
?0001?00???????????01?????????????????????0??02??????102-
0???01?0???0?12-
0????1?0111100?11020112011011011????????00110001???????????????????????
?????? 
Chaetophractus  
01130054-----0--------1111-?-------------------------------------------
--------------------------------------------------------
000000120010100300101120201-131110111-10100101010100100100103-100200-
00000001101011001102--01020012010011111110200-121200-
103120111112011000101-01211110121-11000001221002-2001002000-
11011100211110010020001010001011110111112111001010001100010111011010021
0110220000011020020101110010 
Bradypus  
0133--54--------------112--?-------------------------------------------
--------------------------------------------------------
003100120010100000001021211-131100102--011(01)011000110100020003-
000200-00000201100011001102--01020100010011201110200-021(23)00-
11002010--00011000001-01201110021-11000011121002-2001002000-
1200(01)0002101110100102-
11010010111101011121101000001011000001111201000210000320001010020112101
001000 
Tamandua  
1----------------------------------------------------------------------
--------------------------------------------------------1-00-0-000-
0100000111020201-13111-1-1-01101111010110(01)00-20003-10020--001002-
0000000000102--0102010201001120?111200-021200-11002010--0100100000000-
211110??1-1?0000???????2-2?0?002000-
12101100210110010020101(12)0100?011110011112110000010001100010111100100
0210000220011010020022101011000 
; 
END; 
